# Supplementary material for: Crystal structure of 1-tosyl-1,2,3,4-tetra­hydro­quinoline
Source: Acta Crystallogr Sect E Struct Rep Online. 2014 Oct 24;70(Pt 11):o1176. doi: 10.1107/S1600536814022181 (PMC4257240; doi:10.1107/S1600536814022181)
Supplement: Supplementary file 1 [file e-70-o1176-sup1.cif]

##############################################################################
#                                                                            #
# This CIF contains the data in a paper accepted for publication in          #
# Acta Crystallographica Section E. It conforms to the requirements of       #
# Notes for Authors for Acta Crystallographica Section E, and has been       #
# peer reviewed under the auspices of the IUCr Commission on Journals.       #
#                                                                            #
# Full details of the Crystallographic Information File format               #
# are given in the paper "The Crystallographic Information File (CIF):       #
# a New Standard Archive File for Crystallography" by S. R. Hall, F. H.      #
# Allen and I. D. Brown [Acta Cryst. (1991), A47, 655-685].                  #
#                                                                            #
# The current version of the core CIF dictionary is obtainable from          #
# ftp://ftp.iucr.org/pub/cif_core.dic.                                       #
#                                                                            #
# Software is freely available for graphical display of the structure(s)     #
# in this CIF. For information consult the CIF software page                 #
# http://www.iucr.org/resources/cif/software.                                #
#                                                                            #
# This file may be used for bona fide research purposes within the           #
# scientific community so long as proper attribution is given to the journal # 
# article from which it was obtained.                                        #
#                                                                            #
##############################################################################
data_I
_audit_creation_method     SHELXL-97
_journal_date_recd_electronic     2014-09-30
_journal_date_accepted     2014-10-08
_journal_name_full     'Acta Crystallographica, Section E'
_journal_year     2014
_journal_volume     70
_journal_issue     11
_journal_page_first     o1176
_journal_page_last     o1176
_journal_paper_category     HO
_journal_paper_doi     10.1107/S1600536814022181
_journal_coeditor_code     HB7292
_publ_contact_author_name     'Palakshamurthy B.S'
_publ_contact_author_address
;
Department of Physics, UCST, Tumkur University, Karnataka 572 103, India
;
_publ_contact_author_email     'palaksha.bspm@gmail.com'
_publ_contact_author_fax     ?
_publ_contact_author_phone     '9448987382'
_publ_section_title
;
Crystal structure of 1-tosyl-1,2,3,4-tetrahydroquinoline
;
loop_
    _publ_author_name
    _publ_author_footnote
    _publ_author_address
    'Jeyaseelan, S.' .
;
Department of Physics
St Philomena's College (Autonomous)
Mysore
karnataka 570 015,
India
;
    'Asha, K.V.' .
;
Department of Studies and Research in Physics, UCS, Tumkur University,
Karnataka 572 103,
India
;
    'G. Venkateshappa, G.' .
;
Department of Chemistry, UCST, Tumkur University, Karnataka 572 103,
India
;
    'Raghavendrakumar, P.' .
;
Department of Chemistry, UCST, Tumkur University, Karnataka 572 103,
India
;
    'Palakshamurthy, B.S.' .
;
Department of Studies and Research in Physics, UCS, Tumkur University,
Karnataka 572 103,
India
;
_publ_section_synopsis     .
_database_code_depnum_ccdc_archive     'CCDC 1028050'
_chemical_name_systematic
;
1-Tosyl-1,2,3,4-tetrahydroquinoline
;
_chemical_name_common     ?
_chemical_formula_moiety     'C16 H17 N O2 S'
_chemical_formula_sum     'C16 H17 N O2 S'
_chemical_formula_iupac     'C16 H17 N O2 S'
_chemical_formula_weight     287.37
_chemical_melting_point     402
_symmetry_cell_setting     monoclinic
_symmetry_space_group_name_H-M     'P 21/n'
_symmetry_space_group_name_hall     '-P 2yn'
loop_
    _symmetry_equiv_pos_as_xyz
    'x, y, z'
    '-x+1/2, y+1/2, -z+1/2'
    '-x, -y, -z'
    'x-1/2, -y-1/2, z-1/2'
_cell_length_a     8.2176(7)
_cell_length_b     8.0468(6)
_cell_length_c     22.2439(18)
_cell_angle_alpha     90.00
_cell_angle_beta     98.107(4)
_cell_angle_gamma     90.00
_cell_volume     1456.2(2)
_cell_formula_units_Z     4
_cell_measurement_reflns_used     2327
_cell_measurement_theta_min     1.9
_cell_measurement_theta_max     25.0
_cell_measurement_temperature     94(2)
_cell_special_details     Prism
_exptl_crystal_description     Prism
_exptl_crystal_colour     colourless
_exptl_crystal_size_max     0.24
_exptl_crystal_size_mid     0.22
_exptl_crystal_size_min     0.18
_exptl_crystal_density_diffrn     1.311
_exptl_crystal_density_meas     ?
_exptl_crystal_density_method     'not measured'
_exptl_crystal_F_000     608
_exptl_absorpt_coefficient_mu     0.223
_exptl_absorpt_correction_type     multi-scan
_exptl_absorpt_process_details
;
(SADABS; Bruker, 2013)
;
_exptl_absorpt_correction_T_min     0.9485
_exptl_absorpt_correction_T_max     0.9610
_exptl_special_details     ?
_diffrn_ambient_temperature     94(2)
_diffrn_radiation_type     MoK\a
_diffrn_radiation_wavelength     0.71073
_diffrn_radiation_source     'fine-focus sealed tube'
_diffrn_radiation_monochromator     graphite
_diffrn_measurement_device_type     'Bruker APEXII CCD '
_diffrn_measurement_method     'phi and \w scans'
_diffrn_detector_area_resol_mean     1.9
_diffrn_reflns_number     20017
_diffrn_reflns_av_R_equivalents     0.0463
_diffrn_reflns_av_sigmaI/netI     0.0215
_diffrn_reflns_theta_min     1.85
_diffrn_reflns_theta_max     24.98
_diffrn_reflns_theta_full     24.98
_diffrn_measured_fraction_theta_max     1.000
_diffrn_measured_fraction_theta_full     1.000
_diffrn_reflns_limit_h_min     -9
_diffrn_reflns_limit_h_max     9
_diffrn_reflns_limit_k_min     -9
_diffrn_reflns_limit_k_max     9
_diffrn_reflns_limit_l_min     -26
_diffrn_reflns_limit_l_max     26
_diffrn_standards_number     ?
_diffrn_standards_interval_count     22
_diffrn_standards_interval_time     22
_diffrn_standards_decay_%     ?
_refine_special_details
;
Refinement of <i>F</i>^2^ against ALL reflections. The weighted <i>R</i>-factor
<i>wR</i> and goodness of fit <i>S</i> are based on <i>F</i>^2^, conventional
<i>R</i>-factors <i>R</i> are based on <i>F</i>, with <i>F</i> set to zero for
negative <i>F</i>^2^. The threshold expression of <i>F</i>^2^ >
\s(<i>F</i>^2^) is used only for calculating <i>R</i>-factors(gt) <i>etc</i>.
and is not relevant to the choice of reflections for refinement.
<i>R</i>-factors based on <i>F</i>^2^ are statistically about twice as large
as those based on <i>F</i>, and <i>R</i>- factors based on ALL data will be
even larger.
;
_reflns_number_total     2568
_reflns_number_gt     2327
_reflns_threshold_expression     I>2\s(I)
_refine_ls_structure_factor_coef     Fsqd
_refine_ls_matrix_type     full
_refine_ls_R_factor_all     0.0430
_refine_ls_R_factor_gt     0.0387
_refine_ls_wR_factor_gt     0.0983
_refine_ls_wR_factor_ref     0.1009
_refine_ls_goodness_of_fit_ref     1.094
_refine_ls_restrained_S_all     1.094
_refine_ls_number_reflns     2568
_refine_ls_number_parameters     182
_refine_ls_number_restraints     0
_refine_ls_number_constraints     0
_refine_ls_hydrogen_treatment     constr
_refine_ls_weighting_scheme     calc
_refine_ls_weighting_details
         'calc w=1/[\s^2^(Fo^2^)+(0.0362P)^2^+0.8395P] where P=(Fo^2^+2Fc^2^)/3'
_atom_sites_solution_hydrogens     geom
_atom_sites_solution_primary     direct
_atom_sites_solution_secondary     difmap
_refine_ls_shift/su_max     0.001
_refine_ls_shift/su_mean     0.000
_refine_diff_density_max     0.232
_refine_diff_density_min     -0.365
_refine_ls_extinction_method     none
_refine_ls_extinction_coef     ?
loop_
    _atom_type_symbol
    _atom_type_description
    _atom_type_scat_dispersion_real
    _atom_type_scat_dispersion_imag
    _atom_type_scat_source
    'C' 'C' 0.0033 0.0016
                         'International Tables Vol C Tables 4.2.6.8 and 6.1.1.4'
    'H' 'H' 0.0000 0.0000
                         'International Tables Vol C Tables 4.2.6.8 and 6.1.1.4'
    'O' 'O' 0.0106 0.0060
                         'International Tables Vol C Tables 4.2.6.8 and 6.1.1.4'
    'N' 'N' 0.0061 0.0033
                         'International Tables Vol C Tables 4.2.6.8 and 6.1.1.4'
    'S' 'S' 0.1246 0.1234
                         'International Tables Vol C Tables 4.2.6.8 and 6.1.1.4'
_computing_data_collection
;
APEX2 (Bruker, 2013)
;
_computing_cell_refinement
;
SAINT (Bruker, 2013)
;
_computing_data_reduction
;
SAINT (Bruker, 2013)
;
_computing_structure_solution
;
SHELXS97 (Sheldrick, 2008)
;
_computing_structure_refinement
;
SHELXL97 (Sheldrick, 2008)
;
_computing_molecular_graphics
;
ORTEP-3 for Windows (Farrugia, 2012) and Mercury (Macrae <i>et al.</i>,
2008)
;
_computing_publication_material
;
SHELXL97 (Sheldrick, 2008)
;
loop_
    _atom_site_type_symbol
    _atom_site_label
    _atom_site_fract_x
    _atom_site_fract_y
    _atom_site_fract_z
    _atom_site_U_iso_or_equiv
    _atom_site_adp_type
    _atom_site_calc_flag
    _atom_site_refinement_flags
    _atom_site_occupancy
    _atom_site_symmetry_multiplicity
    _atom_site_disorder_assembly
    _atom_site_disorder_group
    C C1 0.5482(2) 0.4736(2) 0.17137(8) 0.0359(4) Uani d . 1 1 . .
    C C2 0.5261(3) 0.6396(2) 0.15480(9) 0.0461(5) Uani d . 1 1 . .
    H H2 0.4386 0.7015 0.1675 0.055 Uiso calc R 1 1 . .
    C C3 0.6312(3) 0.7140(3) 0.12003(10) 0.0565(6) Uani d . 1 1 . .
    H H3 0.6146 0.8265 0.1078 0.068 Uiso calc R 1 1 . .
    C C4 0.7605(3) 0.6253(3) 0.10294(10) 0.0593(6) Uani d . 1 1 . .
    H H4 0.8319 0.6758 0.0782 0.071 Uiso calc R 1 1 . .
    C C5 0.7859(2) 0.4634(3) 0.12175(9) 0.0509(5) Uani d . 1 1 . .
    H H5 0.8772 0.4043 0.1106 0.061 Uiso calc R 1 1 . .
    C C6 0.6818(2) 0.3838(2) 0.15666(8) 0.0400(4) Uani d . 1 1 . .
    C C7 0.7232(3) 0.2110(3) 0.18038(11) 0.0553(6) Uani d . 1 1 . .
    H H7A 0.7451 0.1398 0.1461 0.066 Uiso calc R 1 1 . .
    H H7B 0.8255 0.2161 0.2098 0.066 Uiso calc R 1 1 . .
    C C8 0.5908(3) 0.1313(3) 0.21082(11) 0.0553(6) Uani d . 1 1 . .
    H H8A 0.6394 0.0426 0.2386 0.066 Uiso calc R 1 1 . .
    H H8B 0.5079 0.0799 0.1798 0.066 Uiso calc R 1 1 . .
    C C9 0.5085(3) 0.2589(3) 0.24637(9) 0.0505(5) Uani d . 1 1 . .
    H H9A 0.4200 0.2043 0.2651 0.061 Uiso calc R 1 1 . .
    H H9B 0.5900 0.3033 0.2795 0.061 Uiso calc R 1 1 . .
    C C10 0.2228(2) 0.2132(2) 0.12881(8) 0.0368(4) Uani d . 1 1 . .
    C C11 0.2794(3) 0.2300(3) 0.07339(9) 0.0536(5) Uani d . 1 1 . .
    H H11 0.3210 0.3333 0.0616 0.064 Uiso calc R 1 1 . .
    C C12 0.2741(4) 0.0936(3) 0.03583(10) 0.0661(7) Uani d . 1 1 . .
    H H12 0.3131 0.1040 -0.0022 0.079 Uiso calc R 1 1 . .
    C C13 0.2137(3) -0.0582(3) 0.05179(10) 0.0577(6) Uani d . 1 1 . .
    C C14 0.1579(3) -0.0714(3) 0.10703(10) 0.0524(5) Uani d . 1 1 . .
    H H14 0.1156 -0.1745 0.1187 0.063 Uiso calc R 1 1 . .
    C C15 0.1626(2) 0.0630(2) 0.14573(9) 0.0427(4) Uani d . 1 1 . .
    H H15 0.1244 0.0520 0.1839 0.051 Uiso calc R 1 1 . .
    C C16 0.2090(4) -0.2057(4) 0.00972(13) 0.0920(10) Uani d . 1 1 . .
    H H16A 0.2151 -0.3085 0.0336 0.138 Uiso calc R 1 1 . .
    H H16B 0.3025 -0.2004 -0.0131 0.138 Uiso calc R 1 1 . .
    H H16C 0.1062 -0.2042 -0.0186 0.138 Uiso calc R 1 1 . .
    O O1 0.15775(18) 0.33842(19) 0.22946(7) 0.0548(4) Uani d . 1 1 . .
    O O2 0.19664(17) 0.52807(17) 0.14578(7) 0.0532(4) Uani d . 1 1 . .
    N N 0.43800(18) 0.39748(19) 0.20781(7) 0.0381(4) Uani d . 1 1 . .
    S S 0.24138(5) 0.38103(6) 0.17987(2) 0.03916(16) Uani d . 1 1 . .
loop_
    _atom_site_aniso_label
    _atom_site_aniso_U_11
    _atom_site_aniso_U_22
    _atom_site_aniso_U_33
    _atom_site_aniso_U_12
    _atom_site_aniso_U_13
    _atom_site_aniso_U_23
    C1 0.0337(9) 0.0389(10) 0.0349(9) -0.0051(8) 0.0038(7) -0.0037(8)
    C2 0.0459(11) 0.0401(11) 0.0527(11) -0.0041(9) 0.0082(9) -0.0020(9)
    C3 0.0605(14) 0.0486(12) 0.0607(13) -0.0124(11) 0.0102(11) 0.0080(10)
    C4 0.0523(13) 0.0752(16) 0.0527(12) -0.0209(12) 0.0152(10) 0.0045(12)
    C5 0.0367(11) 0.0699(15) 0.0470(11) -0.0057(10) 0.0092(9) -0.0098(11)
    C6 0.0341(10) 0.0479(11) 0.0373(9) -0.0024(8) 0.0025(8) -0.0061(8)
    C7 0.0451(12) 0.0545(13) 0.0660(14) 0.0119(10) 0.0070(10) -0.0018(11)
    C8 0.0496(12) 0.0458(12) 0.0689(14) 0.0112(10) 0.0029(10) 0.0139(10)
    C9 0.0495(12) 0.0565(13) 0.0457(11) 0.0021(10) 0.0074(9) 0.0137(10)
    C10 0.0365(10) 0.0350(10) 0.0381(9) 0.0010(8) 0.0028(7) 0.0014(8)
    C11 0.0704(15) 0.0471(12) 0.0444(11) -0.0039(11) 0.0118(10) 0.0067(9)
    C12 0.0952(19) 0.0675(16) 0.0370(11) 0.0029(14) 0.0138(12) -0.0015(11)
    C13 0.0697(15) 0.0497(13) 0.0498(12) 0.0089(11) -0.0056(11) -0.0092(10)
    C14 0.0595(13) 0.0374(11) 0.0578(13) -0.0024(10) -0.0002(10) 0.0005(9)
    C15 0.0454(11) 0.0390(10) 0.0439(10) -0.0020(8) 0.0066(9) 0.0028(8)
    C16 0.127(3) 0.0716(19) 0.0739(18) 0.0083(18) 0.0008(18) -0.0298(15)
    O1 0.0478(8) 0.0610(9) 0.0612(9) -0.0083(7) 0.0268(7) -0.0128(7)
    O2 0.0399(8) 0.0352(7) 0.0831(11) 0.0066(6) 0.0040(7) 0.0050(7)
    N 0.0361(8) 0.0379(8) 0.0410(8) -0.0006(7) 0.0084(7) 0.0007(7)
    S 0.0332(3) 0.0345(3) 0.0516(3) 0.00026(18) 0.0119(2) -0.0035(2)
_geom_special_details
;
All e.s.d.'s (except the e.s.d. in the dihedral angle between two l.s. planes)
are estimated using the full covariance matrix. The cell e.s.d.'s are taken
into account individually in the estimation of e.s.d.'s in distances, angles
and torsion angles; correlations between e.s.d.'s in cell parameters are only
used when they are defined by crystal symmetry. An approximate (isotropic)
treatment of cell e.s.d.'s is used for estimating e.s.d.'s involving l.s.
planes.
;
loop_
    _geom_bond_atom_site_label_1
    _geom_bond_atom_site_label_2
    _geom_bond_site_symmetry_2
    _geom_bond_distance
    _geom_bond_publ_flag
    C1 C2 . 1.390(3) ?
    C1 C6 . 1.392(3) ?
    C1 N . 1.435(2) ?
    C2 C3 . 1.375(3) ?
    C2 H2 . 0.9500 ?
    C3 C4 . 1.377(3) ?
    C3 H3 . 0.9500 ?
    C4 C5 . 1.375(3) ?
    C4 H4 . 0.9500 ?
    C5 C6 . 1.390(3) ?
    C5 H5 . 0.9500 ?
    C6 C7 . 1.509(3) ?
    C7 C8 . 1.504(3) ?
    C7 H7A . 0.9900 ?
    C7 H7B . 0.9900 ?
    C8 C9 . 1.512(3) ?
    C8 H8A . 0.9900 ?
    C8 H8B . 0.9900 ?
    C9 N . 1.475(2) ?
    C9 H9A . 0.9900 ?
    C9 H9B . 0.9900 ?
    C10 C15 . 1.378(3) ?
    C10 C11 . 1.384(3) ?
    C10 S . 1.7577(19) ?
    C11 C12 . 1.377(3) ?
    C11 H11 . 0.9500 ?
    C12 C13 . 1.384(3) ?
    C12 H12 . 0.9500 ?
    C13 C14 . 1.374(3) ?
    C13 C16 . 1.508(3) ?
    C14 C15 . 1.379(3) ?
    C14 H14 . 0.9500 ?
    C15 H15 . 0.9500 ?
    C16 H16A . 0.9800 ?
    C16 H16B . 0.9800 ?
    C16 H16C . 0.9800 ?
    O1 S . 1.4213(14) ?
    O2 S . 1.4254(14) ?
    N S . 1.6526(16) ?
    S O1 1 1.4213(14) ?
    S O2 1 1.4254(14) ?
loop_
    _geom_angle_atom_site_label_1
    _geom_angle_atom_site_label_2
    _geom_angle_atom_site_label_3
    _geom_angle_site_symmetry_1
    _geom_angle_site_symmetry_3
    _geom_angle
    _geom_angle_publ_flag
    C2 C1 C6 . . 120.95(17) ?
    C2 C1 N . . 119.39(17) ?
    C6 C1 N . . 119.52(17) ?
    C3 C2 C1 . . 119.9(2) ?
    C3 C2 H2 . . 120.1 ?
    C1 C2 H2 . . 120.1 ?
    C2 C3 C4 . . 120.0(2) ?
    C2 C3 H3 . . 120.0 ?
    C4 C3 H3 . . 120.0 ?
    C5 C4 C3 . . 119.8(2) ?
    C5 C4 H4 . . 120.1 ?
    C3 C4 H4 . . 120.1 ?
    C4 C5 C6 . . 121.8(2) ?
    C4 C5 H5 . . 119.1 ?
    C6 C5 H5 . . 119.1 ?
    C5 C6 C1 . . 117.40(19) ?
    C5 C6 C7 . . 119.59(18) ?
    C1 C6 C7 . . 122.88(17) ?
    C8 C7 C6 . . 114.12(17) ?
    C8 C7 H7A . . 108.7 ?
    C6 C7 H7A . . 108.7 ?
    C8 C7 H7B . . 108.7 ?
    C6 C7 H7B . . 108.7 ?
    H7A C7 H7B . . 107.6 ?
    C7 C8 C9 . . 110.59(19) ?
    C7 C8 H8A . . 109.5 ?
    C9 C8 H8A . . 109.5 ?
    C7 C8 H8B . . 109.5 ?
    C9 C8 H8B . . 109.5 ?
    H8A C8 H8B . . 108.1 ?
    N C9 C8 . . 112.16(16) ?
    N C9 H9A . . 109.2 ?
    C8 C9 H9A . . 109.2 ?
    N C9 H9B . . 109.2 ?
    C8 C9 H9B . . 109.2 ?
    H9A C9 H9B . . 107.9 ?
    C15 C10 C11 . . 120.52(18) ?
    C15 C10 S . . 119.94(14) ?
    C11 C10 S . . 119.40(15) ?
    C12 C11 C10 . . 118.5(2) ?
    C12 C11 H11 . . 120.8 ?
    C10 C11 H11 . . 120.8 ?
    C11 C12 C13 . . 122.0(2) ?
    C11 C12 H12 . . 119.0 ?
    C13 C12 H12 . . 119.0 ?
    C14 C13 C12 . . 118.3(2) ?
    C14 C13 C16 . . 120.8(2) ?
    C12 C13 C16 . . 120.9(2) ?
    C13 C14 C15 . . 121.0(2) ?
    C13 C14 H14 . . 119.5 ?
    C15 C14 H14 . . 119.5 ?
    C10 C15 C14 . . 119.75(19) ?
    C10 C15 H15 . . 120.1 ?
    C14 C15 H15 . . 120.1 ?
    C13 C16 H16A . . 109.5 ?
    C13 C16 H16B . . 109.5 ?
    H16A C16 H16B . . 109.5 ?
    C13 C16 H16C . . 109.5 ?
    H16A C16 H16C . . 109.5 ?
    H16B C16 H16C . . 109.5 ?
    C1 N C9 . . 115.09(15) ?
    C1 N S . . 118.90(12) ?
    C9 N S . . 116.17(13) ?
    O1 S O2 1 . 119.76(9) ?
    O1 S N 1 . 106.36(9) ?
    O2 S N 1 . 107.38(8) ?
    O1 S C10 1 . 107.98(9) ?
    O2 S C10 1 . 107.57(9) ?
    N S C10 . . 107.19(8) ?
loop_
    _geom_hbond_atom_site_label_D
    _geom_hbond_atom_site_label_H
    _geom_hbond_atom_site_label_A
    _geom_hbond_site_symmetry_A
    _geom_hbond_distance_DH
    _geom_hbond_distance_HA
    _geom_hbond_distance_DA
    _geom_hbond_angle_DHA
    C14 H14 O2 1_545 0.95 2.53 3.340(2) 143
_iucr_refine_instructions_details
;
TITL bsp2a_0m in P2(1)/n
CELL  0.71073   8.2176   8.0468  22.2439   90.000   98.107   90.000
ZERR     4.00   0.0007   0.0006   0.0018    0.000    0.004    0.000
LATT   1
SYMM  1/2 - X, 1/2 + Y, 1/2 - Z
SFAC  C    H    O    N    S
UNIT  64   68   8   4    4
MERG   2
OMIT     0.00  50.00
FMAP   2
PLAN   20
SIZE     0.18   0.22   0.24
ACTA
BOND $H
HTAB C2 O2_$1
EQIV $1 x,y,z
HTAB C9 O1_$2
EQIV $2 x,y,z
HTAB C14 O2_$3
EQIV $3 x,+y-1,+z
L.S.  14
TEMP  -179.00
WGHT    0.036200    0.839500
FVAR       0.17639
MOLE    1
C1    1    0.548195    0.473639    0.171368    11.00000    0.03370    0.03886 =
         0.03493   -0.00368    0.00378   -0.00509
C2    1    0.526121    0.639579    0.154799    11.00000    0.04589    0.04006 =
         0.05274   -0.00198    0.00824   -0.00413
AFIX  43
H2    2    0.438574    0.701479    0.167481    11.00000   -1.20000
AFIX   0
C3    1    0.631208    0.713957    0.120026    11.00000    0.06053    0.04861 =
         0.06074    0.00805    0.01021   -0.01237
AFIX  43
H3    2    0.614626    0.826513    0.107790    11.00000   -1.20000
AFIX   0
C4    1    0.760478    0.625283    0.102942    11.00000    0.05231    0.07523 =
         0.05268    0.00446    0.01521   -0.02086
AFIX  43
H4    2    0.831885    0.675798    0.078236    11.00000   -1.20000
AFIX   0
C5    1    0.785929    0.463367    0.121745    11.00000    0.03670    0.06989 =
         0.04703   -0.00983    0.00921   -0.00575
AFIX  43
H5    2    0.877157    0.404285    0.110564    11.00000   -1.20000
AFIX   0
C6    1    0.681850    0.383801    0.156657    11.00000    0.03412    0.04789 =
         0.03726   -0.00608    0.00248   -0.00244
C7    1    0.723240    0.211014    0.180375    11.00000    0.04508    0.05452 =
         0.06600   -0.00182    0.00703    0.01189
AFIX  23
H7A   2    0.745111    0.139761    0.146125    11.00000   -1.20000
H7B   2    0.825491    0.216131    0.209762    11.00000   -1.20000
AFIX   0
C8    1    0.590825    0.131335    0.210820    11.00000    0.04962    0.04577 =
         0.06892    0.01386    0.00288    0.01116
AFIX  23
H8A   2    0.639399    0.042621    0.238556    11.00000   -1.20000
H8B   2    0.507948    0.079862    0.179757    11.00000   -1.20000
AFIX   0
C9    1    0.508479    0.258868    0.246365    11.00000    0.04955    0.05647 =
         0.04571    0.01373    0.00743    0.00210
AFIX  23
H9A   2    0.420004    0.204332    0.265091    11.00000   -1.20000
H9B   2    0.589996    0.303320    0.279480    11.00000   -1.20000
AFIX   0
C10   1    0.222844    0.213156    0.128809    11.00000    0.03651    0.03501 =
         0.03815    0.00145    0.00275    0.00105
C11   1    0.279432    0.230007    0.073394    11.00000    0.07041    0.04708 =
         0.04440    0.00667    0.01181   -0.00386
AFIX  43
H11   2    0.320982    0.333326    0.061555    11.00000   -1.20000
AFIX   0
C12   1    0.274104    0.093569    0.035833    11.00000    0.09524    0.06750 =
         0.03695   -0.00154    0.01383    0.00291
AFIX  43
H12   2    0.313123    0.103958   -0.002211    11.00000   -1.20000
AFIX   0
C13   1    0.213661   -0.058247    0.051789    11.00000    0.06971    0.04967 =
         0.04979   -0.00924   -0.00564    0.00889
C14   1    0.157944   -0.071353    0.107029    11.00000    0.05951    0.03742 =
         0.05783    0.00049   -0.00021   -0.00240
AFIX  43
H14   2    0.115610   -0.174460    0.118716    11.00000   -1.20000
AFIX   0
C15   1    0.162593    0.062965    0.145730    11.00000    0.04539    0.03900 =
         0.04388    0.00285    0.00660   -0.00205
AFIX  43
H15   2    0.124418    0.052031    0.183909    11.00000   -1.20000
AFIX   0
C16   1    0.208951   -0.205743    0.009724    11.00000    0.12654    0.07158 =
         0.07393   -0.02984    0.00077    0.00827
AFIX 137
H16A  2    0.215094   -0.308519    0.033574    11.00000   -1.50000
H16B  2    0.302478   -0.200380   -0.013102    11.00000   -1.50000
H16C  2    0.106223   -0.204152   -0.018629    11.00000   -1.50000
AFIX   0
O1    3    0.157752    0.338420    0.229459    11.00000    0.04785    0.06101 =
         0.06119   -0.01278    0.02682   -0.00830
O2    3    0.196636    0.528073    0.145784    11.00000    0.03989    0.03518 =
         0.08314    0.00502    0.00404    0.00657
N     4    0.438001    0.397483    0.207805    11.00000    0.03606    0.03793 =
         0.04102    0.00072    0.00838   -0.00056
S     5    0.241384    0.381028    0.179875    11.00000    0.03316    0.03447 =
         0.05155   -0.00349    0.01191    0.00026
HKLF 4
REM  bsp2a_0m in P2(1)/n
REM R1 =  0.0387 for   2327 Fo > 4sig(Fo)  and  0.0430 for all   2568 data
REM    182 parameters refined using      0 restraints
END
WGHT      0.0361      0.8397
REM Highest difference peak  0.232,  deepest hole -0.365,  1-sigma level  0.042
Q1    1   0.2954  0.2073  0.1112  11.00000  0.05    0.23
Q2    1   0.3088 -0.2727  0.0197  11.00000  0.05    0.23
Q3    1   0.2398  0.2886  0.1503  11.00000  0.05    0.22
Q4    1   0.0848 -0.2898  0.0148  11.00000  0.05    0.19
Q5    1   0.3597  0.3811  0.1907  11.00000  0.05    0.19
Q6    1   0.2078 -0.1642 -0.0297  11.00000  0.05    0.18
Q7    1   0.2016  0.2330  0.1037  11.00000  0.05    0.16
Q8    1   0.4754  0.4225  0.1811  11.00000  0.05    0.16
Q9    1   0.2399 -0.0689  0.0895  11.00000  0.05    0.15
Q10   1   0.2595  0.1390  0.1449  11.00000  0.05    0.15
Q11   1   0.5826  0.4101  0.1481  11.00000  0.05    0.15
Q12   1   0.7605  0.4427  0.1548  11.00000  0.05    0.14
Q13   1   0.1260  0.3593  0.1944  11.00000  0.05    0.14
Q14   1   0.6901  0.4059  0.1264  11.00000  0.05    0.13
Q15   1   0.7046  0.3168  0.1707  11.00000  0.05    0.13
Q16   1   0.6453  0.4399  0.1789  11.00000  0.05    0.13
Q17   1   0.6094  0.6768  0.1494  11.00000  0.05    0.13
Q18   1   0.8218  0.1458  0.1690  11.00000  0.05    0.13
Q19   1   0.2781  0.0031  0.0471  11.00000  0.05    0.12
Q20   1   0.2119  0.1723  0.0483  11.00000  0.05    0.12
;
