# Supplementary material for: Crystal structure of 1-tosyl-1,2,3,4-tetra­hydro­quinoline
Source: Acta Crystallogr Sect E Struct Rep Online. 2014 Oct 24;70(Pt 11):o1176. doi: 10.1107/S1600536814022181 (PMC4257240; doi:10.1107/S1600536814022181)
Supplement: Supplementary file 2 [file e-70-o1176-Isup2.hkl]

# 
# h,k,l, Fc-squared, Fo-squared, sigma(Fo-squared) and status flag 
# 
data_I
_shelx_title ' bsp2a_0m in P2(1)/n' 
_shelx_refln_list_code          4 
_shelx_F_calc_maximum      174.78 
_exptl_crystal_F_000       608.00 
_reflns_d_resolution_high  0.8414 
 
loop_ 
 _symmetry_equiv_pos_as_xyz 
 'x, y, z' 
 '-x+1/2, y+1/2, -z+1/2' 
 '-x, -y, -z' 
 'x-1/2, -y-1/2, z-1/2' 
 
_cell_length_a     8.2176 
_cell_length_b     8.0468 
_cell_length_c    22.2439 
_cell_angle_alpha  90.000 
_cell_angle_beta   98.107 
_cell_angle_gamma  90.000 
 
_shelx_F_squared_multiplier     1.000 
 
loop_ 
 _refln_index_h 
 _refln_index_k 
 _refln_index_l 
 _refln_F_squared_calc 
 _refln_F_squared_meas 
 _refln_F_squared_sigma 
 _refln_observed_status 
   2   0   0    30549.53    30083.52    635.34 o 
   4   0   0     4160.92     4242.75    102.43 o 
   6   0   0      226.03      196.54      6.26 o 
   8   0   0       35.58       36.21      3.01 o 
   1   1   0     1775.36     1759.64     26.25 o 
   2   1   0        3.28        0.77      0.22 o 
   3   1   0      746.00      743.01     12.94 o 
   4   1   0      204.00      245.45      4.59 o 
   5   1   0      143.06      118.37      2.65 o 
   6   1   0       16.60       17.79      1.11 o 
   7   1   0      148.24      131.13      3.67 o 
   8   1   0       31.25       36.30      2.39 o 
   9   1   0      235.68      242.91      7.44 o 
   0   2   0      230.61      229.81      6.06 o 
   1   2   0     6289.92     5809.58     97.43 o 
   2   2   0        7.47        4.44      0.27 o 
   3   2   0       67.74       51.24      1.03 o 
   4   2   0       24.22       23.96      1.14 o 
   5   2   0      976.17      947.67     17.43 o 
   6   2   0        4.76        2.39      0.68 o 
   7   2   0      398.36      382.32      9.42 o 
   8   2   0      157.80      150.81      4.56 o 
   9   2   0      233.95      255.02      7.73 o 
   1   3   0        0.34        0.99      0.19 o 
   2   3   0       22.11       16.20      0.68 o 
   3   3   0       40.77       33.40      1.10 o 
   4   3   0        7.04        6.35      0.58 o 
   5   3   0      101.33      110.05      2.55 o 
   6   3   0      145.84      146.83      3.52 o 
   7   3   0        0.07        0.00      0.91 o 
   8   3   0        0.51        0.00      1.16 o 
   9   3   0        0.32        6.80      1.72 o 
   0   4   0     1243.17     1208.33     37.95 o 
   1   4   0      940.36      971.83     20.30 o 
   2   4   0      272.65      245.50      4.62 o 
   3   4   0        1.66        1.69      0.30 o 
   4   4   0       88.08       77.05      1.72 o 
   5   4   0      146.21      144.11      3.14 o 
   6   4   0      317.16      302.26      6.96 o 
   7   4   0       57.68       52.48      2.70 o 
   8   4   0       64.90       60.09      2.89 o 
   1   5   0       11.31       14.76      0.76 o 
   2   5   0      442.93      407.68      9.25 o 
   3   5   0       76.74       75.23      1.74 o 
   4   5   0      633.86      600.06     10.50 o 
   5   5   0       19.57       19.43      1.14 o 
   6   5   0        8.95        4.71      1.09 o 
   7   5   0        4.52        1.87      1.39 o 
   8   5   0       94.96       95.59      4.28 o 
   0   6   0      300.34      279.87      6.34 o 
   1   6   0     1058.50     1054.27     19.91 o 
   2   6   0       82.18       77.50      2.87 o 
   3   6   0      175.51      153.50      4.18 o 
   4   6   0       58.39       50.16      3.79 o 
   5   6   0      830.91      826.36     20.29 o 
   6   6   0       16.88       15.61      1.76 o 
   7   6   0       59.37       59.69      3.11 o 
   1   7   0       82.66       83.39      2.41 o 
   2   7   0        0.01        0.41      1.15 o 
   3   7   0      322.87      310.32      9.97 o 
   4   7   0      174.53      177.21      4.55 o 
   5   7   0        0.02        0.52      0.98 o 
   6   7   0       20.09       21.09      1.72 o 
   0   8   0      233.49      214.63      6.38 o 
   1   8   0       41.72       41.09      1.51 o 
   2   8   0       10.60       12.19      1.43 o 
   3   8   0        0.50        2.33      1.24 o 
   4   8   0      248.46      269.12      8.20 o 
   5   8   0       23.04       28.90      1.77 o 
   1   9   0        4.61        3.88      0.96 o 
   2   9   0       12.63       13.19      1.68 o 
   3   9   0        9.71        6.54      1.49 o 
  -9   0   1      149.71      162.66      8.75 o 
  -7   0   1      262.86      226.20      7.34 o 
  -5   0   1      489.62      493.12     12.53 o 
  -3   0   1     9554.72     9846.63    216.95 o 
  -1   0   1     3580.42     3486.46     66.47 o 
   1   0   1     7071.84     6965.15    142.80 o 
   3   0   1        1.11        0.00      0.77 o 
   5   0   1      255.57      259.22      6.95 o 
   7   0   1       10.75        2.19      1.72 o 
   9   0   1        1.42        0.00      2.38 o 
  -9   1   1       38.35       54.99      5.94 o 
  -8   1   1       12.05       13.42      2.29 o 
  -7   1   1      253.42      227.14      5.58 o 
  -6   1   1        6.56        0.42      0.72 o 
  -5   1   1      188.63      206.06      4.21 o 
  -4   1   1       31.20       27.09      0.94 o 
  -3   1   1       57.11       64.65      1.29 o 
  -2   1   1       10.32        4.89      0.29 o 
  -1   1   1     3001.17     2895.70     42.56 o 
   0   1   1      229.57      240.44      4.60 o 
   1   1   1       54.48       61.34      0.89 o 
   2   1   1      173.07      196.26      3.00 o 
   3   1   1     1321.71     1360.36     22.35 o 
   4   1   1      884.80      867.66     15.10 o 
   5   1   1      180.11      192.70      3.97 o 
   6   1   1      292.61      294.48      5.92 o 
   7   1   1        6.53        5.43      1.20 o 
   8   1   1        8.38        4.14      1.46 o 
   9   1   1       79.29       95.49      3.93 o 
  -9   2   1       12.03       46.21      6.03 o 
  -8   2   1       47.58       59.81      2.68 o 
  -7   2   1        4.18        4.71      1.16 o 
  -6   2   1      192.50      191.54      4.02 o 
  -5   2   1       22.17       13.53      0.86 o 
  -4   2   1      859.33      858.87     16.42 o 
  -3   2   1     1059.51     1110.57     18.93 o 
  -2   2   1     1663.18     1658.18     26.82 o 
  -1   2   1     1360.49     1339.53     19.57 o 
   0   2   1     1628.48     1586.45     27.13 o 
   1   2   1       57.41       50.64      1.08 o 
   2   2   1      561.74      512.47      9.04 o 
   3   2   1      791.10      836.70     13.80 o 
   4   2   1       52.45       87.21      1.90 o 
   5   2   1      327.67      355.61      6.85 o 
   6   2   1       24.49       18.63      1.03 o 
   7   2   1        1.67        3.25      1.16 o 
   8   2   1        0.65        0.00      1.13 o 
   9   2   1        8.51       17.79      2.92 o 
  -9   3   1        3.95        4.47      1.68 o 
  -8   3   1      156.39      145.68      4.88 o 
  -7   3   1      164.21      138.33      5.82 o 
  -6   3   1       29.83       30.00      1.45 o 
  -5   3   1        4.66        2.39      0.62 o 
  -4   3   1      371.85      438.06      8.64 o 
  -3   3   1      357.50      346.52      6.46 o 
  -2   3   1      254.30      296.19      5.84 o 
  -1   3   1      107.27      106.44      1.74 o 
   0   3   1        7.00        9.60      0.46 o 
   1   3   1      391.90      466.28      8.33 o 
   2   3   1        5.18        0.88      0.20 o 
   3   3   1       10.63       26.16      0.76 o 
   4   3   1      227.49      223.61      4.43 o 
   5   3   1      524.45      499.30     10.04 o 
   6   3   1       31.60       28.82      1.67 o 
   7   3   1        0.98        0.00      1.05 o 
   8   3   1        1.20        2.43      1.31 o 
   9   3   1      185.76      192.68      6.95 o 
  -8   4   1        4.34        2.18      1.33 o 
  -7   4   1       94.22       95.24      3.84 o 
  -6   4   1      199.82      177.61      4.42 o 
  -5   4   1      147.82      149.29      3.22 o 
  -4   4   1      197.75      179.02      3.41 o 
  -3   4   1       45.16       34.89      1.31 o 
  -2   4   1       36.62       44.15      1.07 o 
  -1   4   1      186.41      130.88      2.49 o 
   0   4   1      529.81      583.42     10.25 o 
   1   4   1      728.88      694.02     13.89 o 
   2   4   1        0.09        0.00      0.27 o 
   3   4   1      182.78      176.75      3.28 o 
   4   4   1      160.68      158.01      3.08 o 
   5   4   1      605.27      593.58     11.10 o 
   6   4   1      130.95      133.59      3.88 o 
   7   4   1      164.83      157.84      5.08 o 
   8   4   1        0.57        1.87      1.26 o 
  -8   5   1       13.48       14.16      2.02 o 
  -7   5   1        0.60        0.00      1.39 o 
  -6   5   1       35.87       31.86      2.35 o 
  -5   5   1       22.26       24.47      1.62 o 
  -4   5   1       14.22       17.75      0.95 o 
  -3   5   1      174.64      171.03      3.91 o 
  -2   5   1      863.41      869.19     19.21 o 
  -1   5   1        6.35        6.80      0.43 o 
   0   5   1       82.31       78.92      1.59 o 
   1   5   1     1033.05     1082.83     19.93 o 
   2   5   1       13.22       10.80      0.79 o 
   3   5   1       40.07       34.63      1.23 o 
   4   5   1      744.84      712.25     13.10 o 
   5   5   1      483.79      465.40     10.00 o 
   6   5   1      192.55      177.55      5.27 o 
   7   5   1        0.99        0.07      1.26 o 
   8   5   1      121.33      119.73      4.92 o 
  -7   6   1        0.04        0.53      1.30 o 
  -6   6   1      107.80      105.49      4.09 o 
  -5   6   1      111.24      113.62      3.28 o 
  -4   6   1      612.19      590.94     13.27 o 
  -3   6   1        0.01        0.00      0.78 o 
  -2   6   1     1624.76     1629.11     32.66 o 
  -1   6   1       93.06       90.94      2.11 o 
   0   6   1      946.08      925.01     14.31 o 
   1   6   1       19.37       20.87      0.96 o 
   2   6   1      923.80      884.50     18.28 o 
   3   6   1        0.40        1.38      0.92 o 
   4   6   1        0.33        0.00      1.31 o 
   5   6   1       80.71       85.66      3.06 o 
   6   6   1       24.88       22.63      1.87 o 
   7   6   1       16.95       17.78      1.96 o 
  -6   7   1       62.44       57.56      2.64 o 
  -5   7   1      110.58       98.33      3.00 o 
  -4   7   1        3.30        1.86      0.70 o 
  -3   7   1      136.90      138.67      4.08 o 
  -2   7   1       64.35       56.33      3.14 o 
  -1   7   1      580.85      591.83     13.18 o 
   0   7   1      687.50      652.67     11.24 o 
   1   7   1      128.65      120.13      3.24 o 
   2   7   1      673.74      652.24     14.16 o 
   3   7   1      150.03      150.16      4.16 o 
   4   7   1      413.92      424.63     12.39 o 
   5   7   1      166.50      171.60      5.04 o 
   6   7   1       77.60       72.87      2.94 o 
  -5   8   1       48.73       60.67      3.61 o 
  -4   8   1       73.49       85.28      3.36 o 
  -3   8   1       77.04       79.70      3.27 o 
  -2   8   1        0.30        0.00      0.94 o 
  -1   8   1        0.23        0.00      0.65 o 
   0   8   1        3.89        3.65      0.92 o 
   1   8   1      114.63      117.78      3.14 o 
   2   8   1       14.79       12.32      1.45 o 
   3   8   1      263.19      270.65     10.52 o 
   4   8   1       16.52       20.19      1.43 o 
   5   8   1      134.57      142.71      4.39 o 
  -3   9   1        6.06        3.49      1.40 o 
  -2   9   1        0.29        0.00      1.20 o 
  -1   9   1        3.60        6.11      1.03 o 
   0   9   1       40.26       38.09      1.94 o 
   1   9   1        5.30        2.45      0.81 o 
   2   9   1       21.30       19.96      3.12 o 
   3   9   1        0.41        0.00      1.40 o 
  -8   0   2        0.14        0.00      1.87 o 
  -6   0   2      333.85      314.84      9.44 o 
  -4   0   2     1677.62     1549.27     42.83 o 
  -2   0   2     2007.24     2014.52     38.54 o 
   0   0   2    11567.42     9755.50    326.28 o 
   2   0   2    20966.16    21813.97    416.44 o 
   4   0   2      869.50      834.66     20.60 o 
   6   0   2       57.82       49.21      4.93 o 
   8   0   2       40.91       45.49      4.59 o 
  -9   1   2       32.82       53.90      5.20 o 
  -8   1   2        8.54       10.02      1.54 o 
  -7   1   2      233.64      214.15      5.32 o 
  -6   1   2       87.96       73.18      2.05 o 
  -5   1   2       88.09       67.62      1.78 o 
  -4   1   2        0.46        0.09      0.33 o 
  -3   1   2      291.23      355.58      5.53 o 
  -2   1   2      156.40      163.99      2.34 o 
  -1   1   2      791.21      793.18     10.01 o 
   0   1   2     4350.67     4236.82     51.70 o 
   1   1   2     2169.41     2211.85     29.78 o 
   2   1   2    12956.57    13037.81    196.79 o 
   3   1   2     1278.25     1234.36     20.26 o 
   4   1   2     3460.96     3467.56     66.16 o 
   5   1   2      301.78      296.93      5.85 o 
   6   1   2      500.68      465.27      8.95 o 
   7   1   2      212.36      203.48      6.46 o 
   8   1   2       30.23       24.88      2.09 o 
   9   1   2       39.21       51.18      2.98 o 
  -9   2   2      240.31      243.68      7.39 o 
  -8   2   2      164.43      164.68      4.87 o 
  -7   2   2      118.86      104.85      3.41 o 
  -6   2   2      117.57      107.13      2.41 o 
  -5   2   2      521.39      504.97      9.01 o 
  -4   2   2        3.42        0.37      0.35 o 
  -3   2   2        1.58        2.91      0.44 o 
  -2   2   2      428.48      411.74      6.25 o 
  -1   2   2     4151.14     4083.07     61.79 o 
   0   2   2       15.64       17.05      0.43 o 
   1   2   2      993.93      987.39     14.17 o 
   2   2   2       32.45       40.57      0.76 o 
   3   2   2       19.34       11.83      0.48 o 
   4   2   2      115.19      117.86      2.27 o 
   5   2   2      303.31      279.27      5.52 o 
   6   2   2        0.60        0.53      0.59 o 
   7   2   2      124.06      111.45      3.54 o 
   8   2   2        7.69        3.89      1.35 o 
   9   2   2        3.95        7.79      1.84 o 
  -9   3   2       15.79       18.91      2.17 o 
  -8   3   2        0.33        5.53      1.32 o 
  -7   3   2       69.44       67.85      2.73 o 
  -6   3   2      127.75      110.34      2.88 o 
  -5   3   2      234.20      217.47      4.44 o 
  -4   3   2      355.41      442.64      7.89 o 
  -3   3   2      249.45      288.06      5.14 o 
  -2   3   2      219.32      273.45      5.07 o 
  -1   3   2       10.46       12.74      0.38 o 
   0   3   2      617.59      593.77     12.14 o 
   1   3   2      310.11      298.69      5.42 o 
   2   3   2        0.86        0.87      0.17 o 
   3   3   2      179.09      173.17      3.41 o 
   4   3   2       22.37       18.41      0.83 o 
   5   3   2       93.21      109.60      2.75 o 
   6   3   2       22.26       19.88      1.45 o 
   7   3   2       71.39       66.69      2.64 o 
   8   3   2       18.37       22.59      1.93 o 
   9   3   2       23.15       56.27      3.90 o 
  -8   4   2       14.96       14.20      1.79 o 
  -7   4   2       46.33       42.63      2.47 o 
  -6   4   2      216.15      215.43      5.20 o 
  -5   4   2       90.69       90.10      2.18 o 
  -4   4   2       49.99       37.48      1.07 o 
  -3   4   2       29.23       32.41      0.99 o 
  -2   4   2      289.23      260.80      4.94 o 
  -1   4   2      816.02      905.37     17.93 o 
   0   4   2     1071.24     1054.67     17.67 o 
   1   4   2       42.61       41.37      1.06 o 
   2   4   2      364.52      361.09      5.99 o 
   3   4   2        0.08        1.04      0.30 o 
   4   4   2        4.13        7.52      0.62 o 
   5   4   2       63.52       65.47      1.82 o 
   6   4   2      158.18      141.83      4.08 o 
   7   4   2        4.61        1.37      1.22 o 
   8   4   2        3.77        5.74      1.87 o 
  -8   5   2        0.15        0.00      1.56 o 
  -7   5   2      199.09      185.72      6.59 o 
  -6   5   2       55.16       58.76      2.59 o 
  -5   5   2      491.25      478.17     10.91 o 
  -4   5   2       85.63       89.59      2.05 o 
  -3   5   2      141.71      147.65      3.45 o 
  -2   5   2      111.07      112.24      2.73 o 
  -1   5   2      148.66      145.46      2.81 o 
   0   5   2       18.58       15.64      0.66 o 
   1   5   2        3.47        2.03      0.46 o 
   2   5   2      380.63      397.97      8.37 o 
   3   5   2        8.43       12.33      0.52 o 
   4   5   2        1.98        7.54      1.06 o 
   5   5   2      285.35      288.19      6.46 o 
   6   5   2        8.54        9.22      1.31 o 
   7   5   2      139.54      132.10      4.99 o 
   8   5   2       10.78       17.88      2.11 o 
  -7   6   2       65.41       60.59      3.18 o 
  -6   6   2        2.79        2.68      1.36 o 
  -5   6   2      307.82      291.69      7.58 o 
  -4   6   2      127.31      120.13      3.01 o 
  -3   6   2        4.95        4.18      1.15 o 
  -2   6   2       75.25       81.34      2.05 o 
  -1   6   2      812.67      775.03     20.36 o 
   0   6   2       23.87       19.33      1.10 o 
   1   6   2      342.07      337.20      5.88 o 
   2   6   2       94.87       90.75      2.08 o 
   3   6   2       48.83       48.46      1.31 o 
   4   6   2        1.01        1.05      0.68 o 
   5   6   2       88.93       83.46      2.72 o 
   6   6   2       60.24       59.52      2.92 o 
   7   6   2        1.13        0.00      1.28 o 
  -6   7   2       31.18       31.88      2.10 o 
  -5   7   2        3.89        3.00      0.94 o 
  -4   7   2       22.83       21.40      1.53 o 
  -3   7   2       34.76       36.26      1.81 o 
  -2   7   2      396.42      390.49     13.59 o 
  -1   7   2      361.78      367.39      8.47 o 
   0   7   2      353.78      340.39      6.35 o 
   1   7   2      610.61      614.47     11.09 o 
   2   7   2      171.83      160.11      3.15 o 
   3   7   2      100.35       97.55      2.61 o 
   4   7   2      187.71      183.52      4.64 o 
   5   7   2       47.94       59.71      2.48 o 
   6   7   2       38.40       43.37      2.26 o 
  -5   8   2       82.59       94.57      3.23 o 
  -4   8   2       23.01       26.04      2.73 o 
  -3   8   2       70.35       70.92      4.55 o 
  -2   8   2        4.95        2.80      1.16 o 
  -1   8   2       48.24       46.55      1.88 o 
   0   8   2      281.80      264.63      5.44 o 
   1   8   2        9.64       14.10      0.88 o 
   2   8   2       47.30       48.35      1.47 o 
   3   8   2        0.29        0.04      0.98 o 
   4   8   2      138.24      125.84      4.26 o 
   5   8   2       55.23       60.03      3.69 o 
  -3   9   2       21.15       19.14      2.05 o 
  -2   9   2        0.11        0.00      1.35 o 
  -1   9   2       90.56       98.94      4.24 o 
   0   9   2        3.51        2.99      0.85 o 
   1   9   2        9.20       14.99      1.10 o 
   2   9   2        8.53        8.05      1.09 o 
   3   9   2        9.65       11.70      1.16 o 
  -9   0   3      259.03      280.62     13.66 o 
  -7   0   3       60.09       54.93      3.53 o 
  -5   0   3      451.71      455.57     11.58 o 
  -3   0   3     1715.88     1699.64     39.03 o 
  -1   0   3     5783.96     5503.40     91.52 o 
   1   0   3     1081.39     1105.59     22.59 o 
   3   0   3     5178.00     5382.18    128.94 o 
   5   0   3      309.98      300.73      7.90 o 
   7   0   3        1.14        0.00      1.01 o 
   9   0   3       12.53        6.43      2.73 o 
  -9   1   3      256.85      290.44      8.48 o 
  -8   1   3        1.39        2.35      1.17 o 
  -7   1   3      105.35      118.18      3.26 o 
  -6   1   3      247.90      245.16      4.76 o 
  -5   1   3       27.88       29.41      1.09 o 
  -4   1   3      529.87      515.81      9.64 o 
  -3   1   3      653.46      690.76     13.35 o 
  -2   1   3     1349.49     1337.70     17.95 o 
  -1   1   3     6118.92     5800.51     63.28 o 
   0   1   3    18240.90    16102.13    366.68 o 
   1   1   3      105.90      103.85      1.55 o 
   2   1   3     4336.66     4406.03     65.79 o 
   3   1   3     2588.99     2574.67     41.94 o 
   4   1   3     5007.09     5084.43     97.23 o 
   5   1   3      689.06      683.44     12.76 o 
   6   1   3      234.47      227.19      4.72 o 
   7   1   3      100.39       99.71      3.01 o 
   8   1   3        0.35        0.00      1.16 o 
   9   1   3       64.55       65.14      3.36 o 
  -9   2   3       12.82       20.63      1.97 o 
  -8   2   3       27.09       33.03      2.13 o 
  -7   2   3       19.58       15.21      1.48 o 
  -6   2   3        0.06        0.00      0.57 o 
  -5   2   3     1174.92     1151.69     19.89 o 
  -4   2   3      893.79      900.63     14.81 o 
  -3   2   3     2866.13     2908.96     54.29 o 
  -2   2   3        0.33        3.18      0.30 o 
  -1   2   3       30.58       24.32      0.42 o 
   0   2   3     2262.24     2395.53     29.07 o 
   1   2   3      184.76      185.83      2.58 o 
   2   2   3     1764.94     1818.07     25.36 o 
   3   2   3      374.71      395.33      7.35 o 
   4   2   3       39.38       28.42      0.85 o 
   5   2   3       38.43       41.17      1.29 o 
   6   2   3       95.73       86.58      2.40 o 
   7   2   3       18.04       13.43      1.37 o 
   8   2   3       17.71       13.78      1.74 o 
   9   2   3       20.85       29.86      2.65 o 
  -9   3   3       35.40       42.02      3.05 o 
  -8   3   3      194.24      179.03      5.66 o 
  -7   3   3      310.32      281.79      7.24 o 
  -6   3   3       13.68       15.82      1.11 o 
  -5   3   3       91.27       82.15      2.04 o 
  -4   3   3       21.38       19.34      1.02 o 
  -3   3   3        8.59        1.70      0.34 o 
  -2   3   3       20.01       22.05      0.67 o 
  -1   3   3       21.96       38.19      0.72 o 
   0   3   3      420.33      403.21      6.54 o 
   1   3   3      117.15       92.12      1.38 o 
   2   3   3      146.05      133.75      2.50 o 
   3   3   3      516.24      490.36      9.09 o 
   4   3   3      256.08      241.28      4.47 o 
   5   3   3     1015.95      996.88     18.32 o 
   6   3   3        0.05        2.26      0.87 o 
   7   3   3       53.31       54.53      2.40 o 
   8   3   3       55.35       59.75      2.96 o 
  -8   4   3        0.78        0.00      1.14 o 
  -7   4   3        0.24        0.00      1.17 o 
  -6   4   3       59.56       53.13      2.00 o 
  -5   4   3      115.02      107.50      2.49 o 
  -4   4   3       22.33       20.05      0.81 o 
  -3   4   3      346.73      318.67      6.35 o 
  -2   4   3      465.70      515.52      8.77 o 
  -1   4   3      379.52      388.61      6.69 o 
   0   4   3      797.00      885.16     13.62 o 
   1   4   3     1706.23     1934.11     31.59 o 
   2   4   3      107.48      141.35      2.30 o 
   3   4   3      254.63      265.12      4.77 o 
   4   4   3       68.60       62.73      1.63 o 
   5   4   3      198.98      207.91      4.58 o 
   6   4   3       27.55       25.62      1.78 o 
   7   4   3        0.01        0.00      1.08 o 
   8   4   3        8.65        9.20      1.54 o 
  -8   5   3       63.16       60.00      3.44 o 
  -7   5   3       53.53       61.35      3.54 o 
  -6   5   3      428.60      422.32     11.12 o 
  -5   5   3      256.59      261.10      6.37 o 
  -4   5   3      252.58      247.56      4.57 o 
  -3   5   3      247.55      254.22      5.57 o 
  -2   5   3      694.36      715.92     13.67 o 
  -1   5   3      229.73      235.89      4.71 o 
   0   5   3      510.09      519.97      9.60 o 
   1   5   3      557.51      561.35      9.06 o 
   2   5   3      540.94      535.99      9.27 o 
   3   5   3      150.34      140.70      2.70 o 
   4   5   3     1128.55     1077.75     20.73 o 
   5   5   3      403.76      404.78      9.58 o 
   6   5   3      148.21      140.04      4.41 o 
   7   5   3        4.75        6.36      1.46 o 
   8   5   3       45.47       44.52      2.99 o 
  -7   6   3        1.19        0.01      1.33 o 
  -6   6   3      188.54      177.28      6.00 o 
  -5   6   3       38.60       37.89      1.84 o 
  -4   6   3     1540.84     1505.46     33.09 o 
  -3   6   3       76.93       68.02      2.70 o 
  -2   6   3      344.21      329.57      6.59 o 
  -1   6   3      144.22      141.87      3.33 o 
   0   6   3       19.14       22.69      0.68 o 
   1   6   3      229.81      224.29      3.68 o 
   2   6   3       20.86       19.27      0.85 o 
   3   6   3       31.18       34.79      1.03 o 
   4   6   3      464.81      458.87      9.70 o 
   5   6   3        4.17        2.24      1.25 o 
   6   6   3       13.80       13.15      1.57 o 
   7   6   3       12.44       12.43      1.78 o 
  -6   7   3        5.08        6.59      2.68 o 
  -5   7   3      225.53      218.30      6.15 o 
  -4   7   3      171.74      172.47      8.73 o 
  -3   7   3       29.92       32.07      2.21 o 
  -2   7   3      181.54      175.83      5.58 o 
  -1   7   3      494.53      472.35     10.71 o 
   0   7   3      397.26      379.22      6.99 o 
   1   7   3       64.17       64.27      2.00 o 
   2   7   3       48.62       52.09      1.64 o 
   3   7   3      159.33      161.52      3.45 o 
   4   7   3       90.14       85.57      5.60 o 
   5   7   3      318.64      351.24      9.35 o 
   6   7   3        3.78        4.69      1.20 o 
  -5   8   3       21.22       26.90      1.70 o 
  -4   8   3       79.23       88.67      4.32 o 
  -3   8   3       43.37       39.87      2.24 o 
  -2   8   3        1.48        0.88      1.25 o 
  -1   8   3        0.34        0.48      0.62 o 
   0   8   3       40.26       33.53      1.42 o 
   1   8   3      203.44      196.35      4.14 o 
   2   8   3       14.93       15.17      0.77 o 
   3   8   3       16.53       18.91      1.50 o 
   4   8   3        1.76        2.82      0.72 o 
   5   8   3        0.10        1.80      1.04 o 
  -3   9   3        7.05       12.36      1.76 o 
  -2   9   3      213.52      222.86      7.07 o 
  -1   9   3        0.71        4.13      0.97 o 
   0   9   3      176.62      180.84      4.65 o 
   1   9   3        8.69        9.05      0.97 o 
   2   9   3        0.66        1.78      0.98 o 
  -8   0   4       46.65       51.19      3.25 o 
  -6   0   4      397.75      411.81     10.62 o 
  -4   0   4      268.88      268.69      6.32 o 
  -2   0   4      263.43      254.20      4.07 o 
   0   0   4     7019.87     6980.21    111.89 o 
   2   0   4    13195.55    13480.48    273.63 o 
   4   0   4     1622.32     1722.41     46.75 o 
   6   0   4      369.20      375.40     11.04 o 
   8   0   4       32.57       41.75      3.21 o 
  -9   1   4      163.05      194.36      6.26 o 
  -8   1   4      250.86      249.28      7.36 o 
  -7   1   4     1310.09     1261.35     24.59 o 
  -6   1   4      896.42      842.12     14.81 o 
  -5   1   4     1221.85     1158.99     21.11 o 
  -4   1   4      469.66      434.39      7.71 o 
  -3   1   4     1405.29     1393.09     20.69 o 
  -2   1   4      664.07      562.31      7.10 o 
  -1   1   4     4187.66     4083.31     43.68 o 
   0   1   4     8830.07     8387.23    108.10 o 
   1   1   4    13290.27    13040.73    188.93 o 
   2   1   4     3795.18     3688.09     55.14 o 
   3   1   4     2510.13     2382.67     37.17 o 
   4   1   4        8.36       10.06      1.40 o 
   5   1   4      198.10      180.02      3.76 o 
   6   1   4        2.19        3.18      0.73 o 
   7   1   4       10.48        9.26      1.12 o 
   8   1   4        5.16        0.58      1.23 o 
   9   1   4       16.15       11.59      2.09 o 
  -9   2   4        2.66        8.20      1.59 o 
  -8   2   4        2.09        1.73      1.20 o 
  -7   2   4      105.78       93.42      3.31 o 
  -6   2   4      249.41      248.75      4.80 o 
  -5   2   4      225.48      231.82      4.39 o 
  -4   2   4      153.00      192.12      3.82 o 
  -3   2   4      486.18      510.07      8.40 o 
  -2   2   4       14.31       19.23      0.43 o 
  -1   2   4      428.52      461.64      5.79 o 
   0   2   4     2837.86     2880.67     31.78 o 
   1   2   4      532.88      592.71      8.04 o 
   2   2   4       92.33       81.18      1.46 o 
   3   2   4       11.79        5.97      0.55 o 
   4   2   4       13.87       16.88      0.76 o 
   5   2   4      102.65       99.34      2.30 o 
   6   2   4      216.51      208.70      5.01 o 
   7   2   4       78.72       80.76      2.88 o 
   8   2   4       93.90       88.36      3.61 o 
   9   2   4      288.66      312.90     10.28 o 
  -9   3   4       33.67       46.69      3.12 o 
  -8   3   4        0.33        0.90      1.23 o 
  -7   3   4      132.22      129.82      3.98 o 
  -6   3   4      213.93      204.35      4.61 o 
  -5   3   4       75.55       82.91      2.06 o 
  -4   3   4       49.11       49.09      1.27 o 
  -3   3   4      318.27      351.87      5.63 o 
  -2   3   4      623.15      600.88      9.90 o 
  -1   3   4      448.84      416.33      6.18 o 
   0   3   4     4932.67     5061.17     74.32 o 
   1   3   4     3368.65     3525.41     54.65 o 
   2   3   4      334.36      304.29      5.69 o 
   3   3   4      852.39      838.57     16.35 o 
   4   3   4      319.03      304.98      5.55 o 
   5   3   4      836.54      818.24     15.15 o 
   6   3   4      272.98      264.44      6.66 o 
   7   3   4      177.92      167.21      4.74 o 
   8   3   4       37.86       38.91      2.46 o 
  -8   4   4        6.59        0.83      1.37 o 
  -7   4   4       49.15       43.75      2.46 o 
  -6   4   4        2.75        1.40      0.82 o 
  -5   4   4       32.65       32.46      1.20 o 
  -4   4   4       15.99       15.90      0.76 o 
  -3   4   4      532.11      611.86     10.18 o 
  -2   4   4      238.98      261.95      4.38 o 
  -1   4   4      660.06      694.34     11.62 o 
   0   4   4       87.67       86.79      1.52 o 
   1   4   4      573.33      676.44     10.52 o 
   2   4   4       13.64       28.96      0.68 o 
   3   4   4       32.45       34.33      0.95 o 
   4   4   4      427.91      416.21      7.91 o 
   5   4   4       73.75       69.89      2.15 o 
   6   4   4       32.08       36.94      2.04 o 
   7   4   4        0.21        2.88      1.15 o 
   8   4   4       77.14       91.99      3.67 o 
  -8   5   4      101.47      107.79      4.64 o 
  -7   5   4      168.30      173.20      6.09 o 
  -6   5   4      205.21      228.50      9.64 o 
  -5   5   4      238.49      228.46      5.24 o 
  -4   5   4      193.65      204.38      3.65 o 
  -3   5   4        1.21        1.85      0.33 o 
  -2   5   4      432.85      393.49      6.49 o 
  -1   5   4      235.16      232.40      4.97 o 
   0   5   4      182.81      168.10      2.77 o 
   1   5   4      266.64      243.76      3.60 o 
   2   5   4      601.59      624.99     10.26 o 
   3   5   4      149.98      145.11      2.79 o 
   4   5   4        0.34        1.79      0.66 o 
   5   5   4      773.77      766.99     17.45 o 
   6   5   4       42.38       44.86      2.29 o 
   7   5   4       68.28       67.96      3.34 o 
  -7   6   4       19.18       18.63      1.99 o 
  -6   6   4        0.84        0.00      1.19 o 
  -5   6   4       37.38       33.60      2.13 o 
  -4   6   4      250.63      244.70      5.43 o 
  -3   6   4      253.90      247.70      7.38 o 
  -2   6   4      333.78      328.53      6.59 o 
  -1   6   4       97.19       91.78      2.34 o 
   0   6   4        6.53        4.50      0.40 o 
   1   6   4      878.33      852.24     13.27 o 
   2   6   4       11.22       14.43      0.57 o 
   3   6   4      685.90      636.82     13.17 o 
   4   6   4       38.43       43.14      1.51 o 
   5   6   4      268.33      263.16      6.50 o 
   6   6   4       12.58       13.14      1.66 o 
   7   6   4       20.57       18.18      1.95 o 
  -6   7   4      201.05      211.98      6.18 o 
  -5   7   4        0.83        2.37      1.69 o 
  -4   7   4      385.50      375.31     13.33 o 
  -3   7   4      164.24      150.69      4.38 o 
  -2   7   4      358.84      357.74      9.13 o 
  -1   7   4        0.31        0.00      0.62 o 
   0   7   4      237.96      226.19      4.11 o 
   1   7   4        7.55       10.38      0.91 o 
   2   7   4       22.92       21.64      0.82 o 
   3   7   4       55.44       54.98      1.67 o 
   4   7   4        0.37        0.00      1.36 o 
   5   7   4        0.19        1.34      1.20 o 
   6   7   4       19.99       24.19      1.80 o 
  -5   8   4       31.02       39.41      2.47 o 
  -4   8   4        6.64        8.37      1.81 o 
  -3   8   4        1.74        1.72      1.16 o 
  -2   8   4        0.33        0.00      1.04 o 
  -1   8   4       92.82       87.41      2.78 o 
   0   8   4        0.15        0.07      0.62 o 
   1   8   4       17.89       19.30      1.05 o 
   2   8   4       93.94       87.61      2.43 o 
   3   8   4        1.41        1.37      0.59 o 
   4   8   4       71.56       68.28      2.28 o 
  -3   9   4       70.17       68.30      3.34 o 
  -2   9   4        1.68        4.01      1.32 o 
  -1   9   4      192.01      212.89      6.18 o 
   0   9   4        5.97        8.17      1.01 o 
   1   9   4       82.62       92.95      2.73 o 
   2   9   4       24.14       21.56      1.31 o 
  -9   0   5        0.08        6.01      2.24 o 
  -7   0   5      819.42      802.79     25.06 o 
  -5   0   5       34.33       28.53      1.41 o 
  -3   0   5        3.33        0.00      0.36 o 
  -1   0   5      157.86      144.61      2.32 o 
   1   0   5     5555.65     5756.36    117.32 o 
   3   0   5      300.48      334.61     10.94 o 
   5   0   5       11.21        9.48      1.08 o 
   7   0   5        2.80        6.43      1.67 o 
   9   0   5       32.42       31.02      3.86 o 
  -9   1   5      230.60      283.64      8.36 o 
  -8   1   5       26.64       44.97      4.59 o 
  -7   1   5       24.16       32.40      1.55 o 
  -6   1   5      504.81      484.60      8.30 o 
  -5   1   5      194.64      170.39      3.21 o 
  -4   1   5        0.76        0.69      0.32 o 
  -3   1   5      442.71      553.06      7.74 o 
  -2   1   5        9.15        4.22      0.19 o 
  -1   1   5      171.96      140.88      1.59 o 
   0   1   5      622.07      592.58      7.07 o 
   1   1   5     4477.56     4596.52     66.06 o 
   2   1   5      396.11      463.39      7.09 o 
   3   1   5       40.30       41.77      1.29 o 
   4   1   5       68.98       68.13      1.68 o 
   5   1   5       47.62       43.37      1.45 o 
   6   1   5      150.10      146.08      3.48 o 
   7   1   5       13.47       12.61      1.21 o 
   8   1   5        0.22        0.00      1.21 o 
   9   1   5       10.97        7.81      1.92 o 
  -9   2   5       22.19       23.08      2.26 o 
  -8   2   5       18.16       14.32      1.58 o 
  -7   2   5        1.96        0.28      1.04 o 
  -6   2   5      309.77      310.76      5.81 o 
  -5   2   5      229.06      267.65      4.98 o 
  -4   2   5      153.81      185.58      3.19 o 
  -3   2   5      822.30      810.53     11.24 o 
  -2   2   5     1147.00     1200.76     15.47 o 
  -1   2   5     3678.96     3791.44     43.33 o 
   0   2   5       65.56       83.43      1.04 o 
   1   2   5       43.86       55.50      0.90 o 
   2   2   5      303.46      291.45      4.54 o 
   3   2   5      151.01      164.66      2.96 o 
   4   2   5     1207.57     1204.93     21.99 o 
   5   2   5      387.06      392.85      7.53 o 
   6   2   5      359.08      335.23      7.60 o 
   7   2   5        2.99        9.68      1.21 o 
   8   2   5       30.08       28.59      2.99 o 
   9   2   5        6.24       25.17      2.65 o 
  -9   3   5       61.40       69.93      3.69 o 
  -8   3   5       10.40       13.91      1.72 o 
  -7   3   5      168.65      162.84      4.72 o 
  -6   3   5        1.53        0.00      0.73 o 
  -5   3   5      174.73      179.96      3.74 o 
  -4   3   5        4.90       13.06      0.65 o 
  -3   3   5      907.77      915.47     13.55 o 
  -2   3   5       20.47       19.61      0.46 o 
  -1   3   5     3589.71     3763.56     54.51 o 
   0   3   5       60.05       60.56      0.95 o 
   1   3   5     5558.64     5841.09     89.76 o 
   2   3   5      690.08      722.93     12.52 o 
   3   3   5      414.92      367.55      6.53 o 
   4   3   5      393.68      373.44      7.46 o 
   5   3   5      282.39      270.75      5.36 o 
   6   3   5       74.20       66.48      2.44 o 
   7   3   5        9.25       11.84      1.44 o 
   8   3   5       15.51       14.80      1.72 o 
  -8   4   5        0.78        0.00      1.40 o 
  -7   4   5      271.04      269.92      7.67 o 
  -6   4   5        8.42        6.69      1.03 o 
  -5   4   5       20.93       16.83      0.96 o 
  -4   4   5       82.32       82.91      1.79 o 
  -3   4   5       89.93       78.68      1.61 o 
  -2   4   5      162.50      170.52      2.62 o 
  -1   4   5      193.53      178.81      2.91 o 
   0   4   5      229.35      236.61      3.60 o 
   1   4   5      143.37      156.76      2.48 o 
   2   4   5      153.68      173.97      3.07 o 
   3   4   5      111.91      116.87      2.44 o 
   4   4   5       10.04       11.02      0.76 o 
   5   4   5      565.84      566.92     12.18 o 
   6   4   5       42.53       47.54      2.93 o 
   7   4   5      264.07      265.44      8.91 o 
   8   4   5       47.73       63.71      3.43 o 
  -8   5   5      101.89      121.18      4.93 o 
  -7   5   5       60.94       68.63      3.35 o 
  -6   5   5      211.38      204.99      5.91 o 
  -5   5   5       16.66       27.04      1.29 o 
  -4   5   5      138.45      128.82      2.54 o 
  -3   5   5       40.32       39.69      0.93 o 
  -2   5   5      350.66      326.85      5.72 o 
  -1   5   5       51.47       50.92      1.13 o 
   0   5   5      748.07      716.12     11.66 o 
   1   5   5      159.02      155.95      2.47 o 
   2   5   5      171.69      168.05      3.12 o 
   3   5   5      450.93      436.41      7.67 o 
   4   5   5       16.27       16.47      0.93 o 
   5   5   5      172.10      170.20      5.01 o 
   6   5   5        1.92        1.84      1.16 o 
   7   5   5        0.82        1.53      1.35 o 
  -7   6   5       11.90       11.28      1.75 o 
  -6   6   5       27.90       27.50      2.13 o 
  -5   6   5        0.11        0.00      1.08 o 
  -4   6   5        0.18        2.77      0.66 o 
  -3   6   5        0.03        0.00      0.51 o 
  -2   6   5     1511.94     1462.25     27.35 o 
  -1   6   5       27.74       27.09      0.96 o 
   0   6   5      829.47      819.67     12.76 o 
   1   6   5       53.50       55.92      1.19 o 
   2   6   5      501.11      479.90      7.93 o 
   3   6   5       75.24       78.87      2.06 o 
   4   6   5      277.16      265.31      6.39 o 
   5   6   5        1.14        1.91      1.16 o 
   6   6   5        5.80        5.38      1.33 o 
   7   6   5        0.35        0.00      1.25 o 
  -6   7   5       97.39      113.93      4.97 o 
  -5   7   5      252.32      246.31      8.11 o 
  -4   7   5       76.21       79.87      2.43 o 
  -3   7   5       11.23       12.64      1.23 o 
  -2   7   5      141.58      129.23      3.85 o 
  -1   7   5      312.18      310.69      5.85 o 
   0   7   5       23.67       23.06      0.94 o 
   1   7   5        1.01        1.62      0.56 o 
   2   7   5        5.96        4.25      0.48 o 
   3   7   5       36.09       40.77      1.35 o 
   4   7   5        3.97        2.76      1.17 o 
   5   7   5       39.52       44.45      2.61 o 
   6   7   5       32.76       36.98      2.41 o 
  -5   8   5        3.74        4.55      1.10 o 
  -4   8   5        0.73        0.67      0.75 o 
  -3   8   5       14.21       14.76      1.64 o 
  -2   8   5      117.73      116.49      3.68 o 
  -1   8   5       57.49       54.69      1.56 o 
   0   8   5       22.51       26.03      1.24 o 
   1   8   5        5.19        8.73      0.83 o 
   2   8   5       18.51       18.65      1.02 o 
   3   8   5      144.63      145.82      3.49 o 
   4   8   5       12.32       12.63      1.06 o 
  -2   9   5      110.37      128.46      4.58 o 
  -1   9   5        9.89       11.51      1.02 o 
   0   9   5       31.28       32.45      1.51 o 
   1   9   5        8.66        8.01      0.83 o 
   2   9   5        0.69        1.49      0.82 o 
  -8   0   6       57.67       60.40      3.52 o 
  -6   0   6      415.32      373.48     10.54 o 
  -4   0   6     1601.37     1613.50     41.34 o 
  -2   0   6     4703.24     4778.79     75.71 o 
   0   0   6     5212.60     5255.10     98.41 o 
   2   0   6      189.18      172.74      4.09 o 
   4   0   6     1013.81      974.78     26.99 o 
   6   0   6      177.78      146.82      5.55 o 
   8   0   6       58.42       58.19      3.65 o 
  -9   1   6      210.69      230.34      7.04 o 
  -8   1   6      294.49      307.45      8.71 o 
  -7   1   6      128.35      117.95      3.21 o 
  -6   1   6      232.15      237.37      4.40 o 
  -5   1   6      126.21      112.34      2.28 o 
  -4   1   6      100.43      107.27      2.20 o 
  -3   1   6       41.28       55.70      1.03 o 
  -2   1   6       91.46       79.92      1.10 o 
  -1   1   6      357.14      354.40      4.13 o 
   0   1   6     6044.94     5787.79     83.58 o 
   1   1   6     4912.30     4838.53     96.35 o 
   2   1   6       21.93       20.99      0.61 o 
   3   1   6      420.38      451.83      7.95 o 
   4   1   6      190.46      200.66      4.03 o 
   5   1   6        0.04        0.37      0.50 o 
   6   1   6        1.55        3.03      0.70 o 
   7   1   6        3.13        3.29      0.92 o 
   8   1   6        5.88        3.21      1.32 o 
   9   1   6       10.97       10.08      1.99 o 
  -9   2   6       19.80       26.06      2.25 o 
  -8   2   6       86.74       90.77      3.36 o 
  -7   2   6      201.10      169.97      4.42 o 
  -6   2   6       91.38      101.23      2.24 o 
  -5   2   6      533.09      504.50      8.91 o 
  -4   2   6       48.48       43.80      1.05 o 
  -3   2   6       55.54       76.73      1.27 o 
  -2   2   6      139.35      147.02      2.02 o 
  -1   2   6       26.97       55.88      0.75 o 
   0   2   6     1602.95     1627.35     20.46 o 
   1   2   6       29.65       57.64      1.03 o 
   2   2   6      173.26      202.89      3.35 o 
   3   2   6     2258.09     2184.32     35.65 o 
   4   2   6        1.03       30.56      2.18 o 
   5   2   6     1733.74     1664.42     36.10 o 
   6   2   6       14.91       31.79      1.87 o 
   7   2   6      473.01      449.54     12.44 o 
   8   2   6       15.59       15.85      1.87 o 
  -9   3   6       46.32       51.92      3.24 o 
  -8   3   6        4.94        2.56      1.37 o 
  -7   3   6       72.18       66.40      2.55 o 
  -6   3   6      289.86      267.52      5.74 o 
  -5   3   6        1.90        0.58      0.46 o 
  -4   3   6      419.41      432.04      7.24 o 
  -3   3   6      203.02      247.44      3.74 o 
  -2   3   6      270.42      273.84      4.03 o 
  -1   3   6     1518.55     1597.06     21.12 o 
   0   3   6     1178.00     1240.58     17.84 o 
   1   3   6     3141.78     3476.28     47.92 o 
   2   3   6       73.10       91.13      1.71 o 
   3   3   6      271.04      274.86      4.73 o 
   4   3   6       63.57       67.25      1.59 o 
   5   3   6      203.54      215.80      4.69 o 
   6   3   6      162.21      154.40      4.32 o 
   7   3   6        0.23        3.33      1.16 o 
   8   3   6       21.24       21.55      1.98 o 
  -8   4   6       39.63       35.39      2.38 o 
  -7   4   6      120.09      117.08      3.73 o 
  -6   4   6      172.21      172.66      4.33 o 
  -5   4   6       16.69       15.65      0.90 o 
  -4   4   6      252.73      252.51      4.21 o 
  -3   4   6       41.74       50.38      1.01 o 
  -2   4   6       10.97       15.50      0.42 o 
  -1   4   6      383.59      453.41      7.94 o 
   0   4   6      634.23      651.34     10.08 o 
   1   4   6      746.44      876.98     13.06 o 
   2   4   6      369.67      326.73      5.56 o 
   3   4   6        5.72       13.08      0.62 o 
   4   4   6      916.41      899.58     16.55 o 
   5   4   6        0.18       22.82      3.54 o 
   6   4   6        5.36        6.38      1.17 o 
   7   4   6        8.81       23.59      1.84 o 
   8   4   6      189.71      202.65      7.05 o 
  -8   5   6       88.72       95.73      4.28 o 
  -7   5   6        7.89       11.75      1.68 o 
  -6   5   6       42.49       47.78      2.03 o 
  -5   5   6       73.77       70.59      1.96 o 
  -4   5   6      105.14      103.70      2.25 o 
  -3   5   6       23.00       25.42      0.71 o 
  -2   5   6        0.90        0.74      0.25 o 
  -1   5   6       75.40       72.37      1.36 o 
   0   5   6      498.67      567.01      8.89 o 
   1   5   6       24.47       26.91      0.92 o 
   2   5   6      443.46      472.94      7.51 o 
   3   5   6       17.94       13.33      0.65 o 
   4   5   6       10.48       14.66      1.17 o 
   5   5   6       51.08       48.72      2.46 o 
   6   5   6       26.87       28.24      2.07 o 
   7   5   6       17.98       17.00      1.84 o 
  -7   6   6       55.20       55.65      3.05 o 
  -6   6   6        2.74        5.31      1.38 o 
  -5   6   6      371.80      371.40     11.03 o 
  -4   6   6       26.66       29.99      1.29 o 
  -3   6   6        6.74        4.10      0.59 o 
  -2   6   6      410.82      384.30      7.13 o 
  -1   6   6      171.04      166.04      3.68 o 
   0   6   6        8.52       10.94      0.63 o 
   1   6   6      181.30      183.00      3.08 o 
   2   6   6        0.40        1.50      0.63 o 
   3   6   6       45.89       42.68      1.28 o 
   4   6   6       19.74       20.01      1.24 o 
   5   6   6       14.40       14.98      1.37 o 
   6   6   6       22.68       26.79      1.84 o 
  -6   7   6      163.76      170.85      5.23 o 
  -5   7   6       44.87       46.60      2.57 o 
  -4   7   6      440.71      426.08      9.77 o 
  -3   7   6       70.78       64.02      1.73 o 
  -2   7   6       78.56       75.68      2.04 o 
  -1   7   6       34.91       33.11      1.08 o 
   0   7   6      195.55      184.82      3.54 o 
   1   7   6       47.02       43.70      1.22 o 
   2   7   6        0.90        2.94      0.47 o 
   3   7   6        1.04        1.14      0.58 o 
   4   7   6        2.97        1.76      0.74 o 
   5   7   6       48.70       44.97      3.02 o 
  -5   8   6        0.02        2.46      1.15 o 
  -4   8   6       28.31       35.51      2.05 o 
  -3   8   6       47.68       49.25      2.56 o 
  -2   8   6       33.30       33.40      1.24 o 
  -1   8   6      208.97      203.94      4.06 o 
   0   8   6      136.67      126.94      2.92 o 
   1   8   6       39.42       42.69      1.50 o 
   2   8   6      138.00      141.21      3.39 o 
   3   8   6        8.19        9.13      0.86 o 
   4   8   6       46.61       46.25      1.81 o 
  -2   9   6        0.00        0.26      0.90 o 
  -1   9   6       57.74       69.10      2.22 o 
   0   9   6       30.31       36.36      1.51 o 
   1   9   6       30.98       32.16      1.39 o 
   2   9   6       16.69       18.00      1.28 o 
  -9   0   7      238.54      236.05     11.48 o 
  -7   0   7     2455.33     2432.64     58.58 o 
  -5   0   7     1768.01     1745.02     38.39 o 
  -3   0   7     5098.76     4853.56     89.79 o 
  -1   0   7     5389.48     5203.06     82.30 o 
   1   0   7     2024.46     1802.98     43.34 o 
   3   0   7     1134.24     1015.71     38.74 o 
   5   0   7      448.15      436.52     12.56 o 
   7   0   7       55.50       48.36      3.15 o 
  -9   1   7        2.83       11.21      2.09 o 
  -8   1   7       70.92       87.44      3.50 o 
  -7   1   7       73.76       66.02      2.26 o 
  -6   1   7      311.50      306.08      5.49 o 
  -5   1   7        1.12        1.19      0.47 o 
  -4   1   7        2.95        7.20      0.73 o 
  -3   1   7      505.73      542.87      7.14 o 
  -2   1   7       88.82      102.23      1.42 o 
  -1   1   7      784.34      844.74      9.57 o 
   0   1   7      472.76      518.61      7.55 o 
   1   1   7      826.01      886.74     11.98 o 
   2   1   7      743.73      799.41     13.81 o 
   3   1   7     1659.14     1572.40     42.73 o 
   4   1   7      321.76      333.70      6.63 o 
   5   1   7        0.16        2.25      0.57 o 
   6   1   7      131.15      138.08      3.37 o 
   7   1   7        0.42        0.01      0.82 o 
   8   1   7        1.78        0.48      1.22 o 
  -9   2   7       52.81       63.79      4.20 o 
  -8   2   7      282.68      286.83      8.25 o 
  -7   2   7        2.09        4.71      1.14 o 
  -6   2   7      777.96      778.54     13.61 o 
  -5   2   7       42.07       45.01      1.36 o 
  -4   2   7       70.02       70.38      1.38 o 
  -3   2   7     2446.69     2748.52     38.56 o 
  -2   2   7     1233.52     1209.79     15.95 o 
  -1   2   7     1773.37     1814.20     22.56 o 
   0   2   7      452.04      412.45      5.59 o 
   1   2   7      199.66      193.88      3.06 o 
   2   2   7     1174.63     1084.15     17.75 o 
   3   2   7      315.06      341.59      6.14 o 
   4   2   7     2336.66     2203.00     39.87 o 
   5   2   7       47.92       67.58      1.86 o 
   6   2   7      550.13      529.62     11.61 o 
   7   2   7       86.85       90.44      3.14 o 
   8   2   7       30.04       32.95      2.72 o 
  -9   3   7       13.22       18.67      2.21 o 
  -8   3   7        8.03        6.90      1.46 o 
  -7   3   7        0.10        0.00      0.86 o 
  -6   3   7        4.18        2.71      0.80 o 
  -5   3   7       17.38       16.88      1.02 o 
  -4   3   7       63.10       69.71      1.40 o 
  -3   3   7      285.91      265.02      4.09 o 
  -2   3   7      179.11      183.51      2.77 o 
  -1   3   7       30.65       40.58      0.83 o 
   0   3   7      703.29      731.13     10.12 o 
   1   3   7      175.15      191.65      2.63 o 
   2   3   7     1531.18     1591.94     26.03 o 
   3   3   7      321.72      340.63      5.83 o 
   4   3   7       17.05       15.72      1.25 o 
   5   3   7       27.18       33.22      1.67 o 
   6   3   7        0.05        1.41      0.94 o 
   7   3   7        3.71       10.77      1.44 o 
   8   3   7       43.16       46.31      3.14 o 
  -8   4   7       14.61        8.19      1.53 o 
  -7   4   7      368.04      356.47      8.77 o 
  -6   4   7        2.13        0.00      0.87 o 
  -5   4   7       90.82       95.07      2.31 o 
  -4   4   7        7.17       11.86      0.57 o 
  -3   4   7      219.74      222.47      3.53 o 
  -2   4   7       55.27       59.24      1.03 o 
  -1   4   7      804.80      791.34     11.34 o 
   0   4   7        6.67        6.82      0.37 o 
   1   4   7      855.98      901.87     12.98 o 
   2   4   7       24.12       32.78      0.90 o 
   3   4   7     1987.08     1930.34     34.08 o 
   4   4   7      294.73      300.42      5.91 o 
   5   4   7     2273.44     2187.90     62.40 o 
   6   4   7       19.15       23.28      1.71 o 
   7   4   7      205.57      213.04      6.43 o 
   8   4   7        0.94       11.19      2.16 o 
  -8   5   7        4.72        8.44      1.82 o 
  -7   5   7      130.35      135.01      5.09 o 
  -6   5   7       21.21       22.30      1.60 o 
  -5   5   7       33.15       29.96      1.24 o 
  -4   5   7      212.57      228.38      4.20 o 
  -3   5   7        0.00        0.00      0.28 o 
  -2   5   7       44.24       43.82      0.85 o 
  -1   5   7       12.38       13.80      0.50 o 
   0   5   7       32.26       40.35      0.91 o 
   1   5   7       14.56       18.91      0.58 o 
   2   5   7      196.52      180.13      3.34 o 
   3   5   7        6.53        7.16      0.59 o 
   4   5   7      191.67      187.80      5.01 o 
   5   5   7      139.80      141.17      5.73 o 
   6   5   7        0.27        0.00      1.14 o 
   7   5   7       97.54       93.55      4.45 o 
  -7   6   7        2.62        8.05      1.59 o 
  -6   6   7      307.37      307.10     11.05 o 
  -5   6   7       52.13       51.69      2.54 o 
  -4   6   7      861.73      841.78     17.35 o 
  -3   6   7        0.36        0.00      0.47 o 
  -2   6   7     1674.24     1644.38     27.60 o 
  -1   6   7      288.13      282.78      4.63 o 
   0   6   7      349.51      345.57      5.57 o 
   1   6   7        0.00        0.00      0.35 o 
   2   6   7       86.18       84.37      1.87 o 
   3   6   7       17.45       17.22      0.83 o 
   4   6   7       32.30       30.92      1.51 o 
   5   6   7       30.46       30.66      2.06 o 
   6   6   7        7.36       13.00      1.44 o 
  -6   7   7       35.23       47.52      2.58 o 
  -5   7   7      104.99      103.83      3.45 o 
  -4   7   7        2.44        4.30      0.74 o 
  -3   7   7        0.47        0.00      0.70 o 
  -2   7   7       37.33       43.79      1.37 o 
  -1   7   7       19.98       24.96      0.97 o 
   0   7   7       56.64       49.44      1.34 o 
   1   7   7       46.28       40.32      1.25 o 
   2   7   7        0.45        1.80      0.55 o 
   3   7   7        2.52        2.18      0.70 o 
   4   7   7        0.19        0.00      0.68 o 
   5   7   7       38.25       38.86      2.12 o 
  -5   8   7       30.14       34.30      1.91 o 
  -4   8   7        1.26        1.01      0.95 o 
  -3   8   7      102.09      102.60      2.72 o 
  -2   8   7       91.71       96.10      3.17 o 
  -1   8   7      165.57      174.82      3.83 o 
   0   8   7       17.30       20.20      1.03 o 
   1   8   7      154.34      169.57      3.69 o 
   2   8   7        4.26        3.60      0.74 o 
   3   8   7      156.52      167.55      4.32 o 
   4   8   7        0.57        1.18      0.78 o 
  -2   9   7        1.18        1.49      0.77 o 
  -1   9   7       31.48       34.50      1.55 o 
   0   9   7        3.59        3.89      0.82 o 
   1   9   7       26.76       33.17      1.49 o 
  -8   0   8      118.83      114.63      5.17 o 
  -6   0   8     5081.90     4644.35    110.78 o 
  -4   0   8     2159.37     1911.16     41.89 o 
  -2   0   8      973.13      891.73     19.32 o 
   0   0   8       90.49      146.11      3.16 o 
   2   0   8      110.55      147.09      4.42 o 
   4   0   8      264.03      265.90     10.62 o 
   6   0   8        2.16        1.48      1.01 o 
   8   0   8        6.34        8.00      2.38 o 
  -9   1   8        4.55        9.15      1.76 o 
  -8   1   8        0.17        2.46      1.25 o 
  -7   1   8      347.59      342.11      7.29 o 
  -6   1   8      135.31      142.73      2.92 o 
  -5   1   8       27.31       18.49      0.80 o 
  -4   1   8      122.02      137.96      2.47 o 
  -3   1   8     1299.14     1377.96     18.83 o 
  -2   1   8      634.77      746.00      8.88 o 
  -1   1   8       14.66       18.17      0.36 o 
   0   1   8        7.37       10.08      0.38 o 
   1   1   8      334.26      381.55      5.57 o 
   2   1   8     1502.50     1557.73     28.10 o 
   3   1   8      867.36      892.42     17.31 o 
   4   1   8       50.69       55.07      1.60 o 
   5   1   8       18.36       19.04      1.01 o 
   6   1   8        0.68        1.86      0.81 o 
   7   1   8       17.27       23.96      1.69 o 
   8   1   8       35.91       46.31      3.28 o 
  -9   2   8      142.23      158.94      5.39 o 
  -8   2   8        2.36       15.00      1.69 o 
  -7   2   8      661.09      663.12     19.15 o 
  -6   2   8       23.27       25.10      1.35 o 
  -5   2   8     1177.43     1134.03     18.48 o 
  -4   2   8        7.83        5.67      0.40 o 
  -3   2   8       35.33       71.79      1.26 o 
  -2   2   8       30.86       24.08      0.53 o 
  -1   2   8      901.70      929.23     12.77 o 
   0   2   8      395.09      452.80      6.35 o 
   1   2   8     1653.01     1793.05     26.62 o 
   2   2   8     1539.86     1584.24     27.12 o 
   3   2   8     3037.32     2879.80     63.18 o 
   4   2   8        4.43       15.34      1.14 o 
   5   2   8      458.10      436.36      8.94 o 
   6   2   8       14.08       21.39      1.36 o 
   7   2   8       18.49       27.60      1.80 o 
   8   2   8       27.10       23.72      2.60 o 
  -9   3   8       15.93       15.17      2.08 o 
  -8   3   8        0.26        0.00      1.11 o 
  -7   3   8        9.61        4.84      1.14 o 
  -6   3   8      167.49      144.66      3.71 o 
  -5   3   8        4.88        6.62      0.66 o 
  -4   3   8       14.54       18.88      0.75 o 
  -3   3   8        9.01       10.62      0.47 o 
  -2   3   8     1128.82     1259.39     17.37 o 
  -1   3   8      643.43      623.48      8.08 o 
   0   3   8      428.63      508.53      7.35 o 
   1   3   8        3.19        5.60      0.34 o 
   2   3   8      909.09      910.76     15.68 o 
   3   3   8      452.76      452.72      8.87 o 
   4   3   8      153.49      136.48      3.09 o 
   5   3   8      499.58      484.04     12.82 o 
   6   3   8       14.13       18.15      2.08 o 
   7   3   8      330.02      329.79      9.19 o 
   8   3   8       46.93       53.34      3.62 o 
  -8   4   8       67.20       68.89      3.11 o 
  -7   4   8        2.87        4.05      1.17 o 
  -6   4   8      259.60      246.68      6.79 o 
  -5   4   8       63.25       56.31      1.63 o 
  -4   4   8      139.08      131.32      2.30 o 
  -3   4   8        4.22        5.57      0.41 o 
  -2   4   8      106.57      115.72      1.80 o 
  -1   4   8      236.02      242.03      3.50 o 
   0   4   8     1373.98     1446.07     20.62 o 
   1   4   8      505.23      508.87      7.16 o 
   2   4   8      536.52      507.34      9.02 o 
   3   4   8       88.25      102.03      2.27 o 
   4   4   8      494.09      484.02     10.39 o 
   5   4   8        5.84       25.71      3.86 o 
   6   4   8       63.47       70.21      2.89 o 
   7   4   8        6.75       11.16      1.74 o 
  -8   5   8        4.05        7.60      1.67 o 
  -7   5   8       60.20       60.21      3.15 o 
  -6   5   8       18.12       15.02      1.69 o 
  -5   5   8        9.63       10.45      1.12 o 
  -4   5   8      147.29      147.96      3.06 o 
  -3   5   8       78.45       78.59      1.58 o 
  -2   5   8      535.45      523.72      7.63 o 
  -1   5   8        8.51       14.42      0.67 o 
   0   5   8       19.95       22.66      0.79 o 
   1   5   8       47.51       60.68      1.12 o 
   2   5   8      217.46      230.11      3.65 o 
   3   5   8       34.19       28.43      1.14 o 
   4   5   8      179.29      174.10      4.96 o 
   5   5   8        4.35        8.23      2.09 o 
   6   5   8       49.22       48.25      2.65 o 
   7   5   8       21.95       25.61      2.29 o 
  -7   6   8      128.72      133.69      5.07 o 
  -6   6   8       22.77       25.01      2.38 o 
  -5   6   8      242.24      241.03      7.49 o 
  -4   6   8       55.37       65.47      1.87 o 
  -3   6   8        2.61        0.72      0.48 o 
  -2   6   8      333.00      313.57      5.60 o 
  -1   6   8      335.94      347.94      6.14 o 
   0   6   8       48.12       44.85      1.10 o 
   1   6   8        1.05        1.86      0.45 o 
   2   6   8       32.69       27.98      0.93 o 
   3   6   8        0.13        0.45      0.50 o 
   4   6   8        6.09        8.79      1.07 o 
   5   6   8        3.19        3.31      1.15 o 
   6   6   8       42.26       50.13      2.48 o 
  -6   7   8       11.84       18.32      2.27 o 
  -5   7   8       47.40       43.88      2.17 o 
  -4   7   8       12.05       16.28      1.27 o 
  -3   7   8      285.00      251.59      5.21 o 
  -2   7   8      450.92      412.31      8.49 o 
  -1   7   8       69.47       57.83      1.53 o 
   0   7   8       55.22       58.63      1.52 o 
   1   7   8       16.01       15.25      0.84 o 
   2   7   8      244.23      216.70      4.52 o 
   3   7   8        3.97        5.31      0.76 o 
   4   7   8       50.83       47.36      1.80 o 
   5   7   8        4.02        4.08      1.11 o 
  -4   8   8       55.82       60.97      2.24 o 
  -3   8   8       14.68       22.13      1.30 o 
  -2   8   8      234.85      228.81      6.27 o 
  -1   8   8       36.93       42.80      1.45 o 
   0   8   8      219.63      221.15      4.67 o 
   1   8   8        5.16        3.58      0.71 o 
   2   8   8       89.27      107.31      2.79 o 
   3   8   8        4.48        4.31      0.84 o 
   4   8   8        9.78       10.88      1.10 o 
  -1   9   8        2.66        1.45      0.79 o 
   0   9   8       42.62       47.08      1.71 o 
   1   9   8       29.77       34.71      1.49 o 
  -9   0   9      186.48      186.34      9.54 o 
  -7   0   9      121.20      123.50      5.36 o 
  -5   0   9        2.48        3.42      0.85 o 
  -3   0   9      578.89      696.14     13.23 o 
  -1   0   9     1301.64     1476.57     26.12 o 
   1   0   9       22.24       14.82      0.53 o 
   3   0   9       65.97       59.37      2.19 o 
   5   0   9      923.22      920.32     25.66 o 
   7   0   9       17.32       14.18      1.97 o 
  -9   1   9        4.37        8.11      1.71 o 
  -8   1   9        1.48        3.27      1.22 o 
  -7   1   9      153.74      154.54      3.81 o 
  -6   1   9       65.71       75.05      1.88 o 
  -5   1   9      115.05      129.94      2.56 o 
  -4   1   9       30.97       26.98      0.82 o 
  -3   1   9      651.50      702.59     10.04 o 
  -2   1   9       87.45       75.53      1.11 o 
  -1   1   9       80.46       71.54      1.08 o 
   0   1   9      249.00      245.17      3.78 o 
   1   1   9      206.84      242.25      4.29 o 
   2   1   9      369.58      398.28      8.17 o 
   3   1   9        3.57        9.82      0.71 o 
   4   1   9       56.20       60.42      1.61 o 
   5   1   9      162.19      151.36      4.72 o 
   6   1   9        0.20        1.29      0.83 o 
   7   1   9        2.97        4.73      1.26 o 
   8   1   9        5.73       11.41      1.82 o 
  -9   2   9        3.63        8.58      1.66 o 
  -8   2   9      375.84      384.83     10.58 o 
  -7   2   9      119.17      127.59      3.60 o 
  -6   2   9      597.29      572.17     11.87 o 
  -5   2   9      183.05      178.88      3.33 o 
  -4   2   9      160.33      148.89      2.53 o 
  -3   2   9      332.13      358.35      4.79 o 
  -2   2   9      328.30      334.93      4.64 o 
  -1   2   9       39.54       36.15      0.67 o 
   0   2   9     1198.66     1326.33     19.66 o 
   1   2   9        0.00        2.40      0.28 o 
   2   2   9       57.34       52.15      1.09 o 
   3   2   9       65.71       76.35      1.86 o 
   4   2   9      498.50      437.22      8.86 o 
   5   2   9       20.38       18.84      1.23 o 
   6   2   9        0.32        1.77      0.97 o 
   7   2   9        0.06        0.04      1.06 o 
   8   2   9       14.06       11.69      2.05 o 
  -9   3   9        0.58        1.29      1.45 o 
  -8   3   9        1.09        0.00      1.23 o 
  -7   3   9       14.75        9.97      1.26 o 
  -6   3   9       53.40       50.45      2.01 o 
  -5   3   9       25.11       27.80      1.18 o 
  -4   3   9       70.10       67.67      1.40 o 
  -3   3   9       97.39      105.45      1.77 o 
  -2   3   9      548.19      593.31      8.50 o 
  -1   3   9     1047.97     1043.90     13.43 o 
   0   3   9       82.30       82.16      1.27 o 
   1   3   9        3.42       14.57      0.44 o 
   2   3   9        4.54        2.36      0.36 o 
   3   3   9      663.65      691.20     12.10 o 
   4   3   9      417.97      421.52      8.02 o 
   5   3   9       80.90       98.94      3.09 o 
   6   3   9       77.87       78.77      3.07 o 
   7   3   9      277.77      305.32      8.64 o 
   8   3   9       66.12       69.11      3.92 o 
  -8   4   9        2.45        5.43      1.43 o 
  -7   4   9      256.32      263.81      6.78 o 
  -6   4   9       50.51       40.59      1.96 o 
  -5   4   9      163.64      154.60      3.31 o 
  -4   4   9        0.19        0.00      0.48 o 
  -3   4   9       68.31       62.53      1.20 o 
  -2   4   9      187.83      182.54      2.72 o 
  -1   4   9      493.23      537.34      7.80 o 
   0   4   9      483.18      476.24      6.94 o 
   1   4   9      365.55      397.95      5.68 o 
   2   4   9       30.33       32.22      0.89 o 
   3   4   9      365.83      340.59      6.95 o 
   4   4   9        0.73        0.00      0.90 o 
   5   4   9      196.04      187.33      5.54 o 
   6   4   9      117.32      107.78      4.29 o 
   7   4   9      100.63      101.62      4.31 o 
  -8   5   9       70.22       85.49      4.09 o 
  -7   5   9        2.58        5.11      1.51 o 
  -6   5   9       46.04       54.52      2.78 o 
  -5   5   9      287.58      284.62      6.89 o 
  -4   5   9        9.48       11.71      0.74 o 
  -3   5   9       56.95       50.05      1.08 o 
  -2   5   9      370.57      359.16      5.75 o 
  -1   5   9       60.21       55.38      1.07 o 
   0   5   9       97.96       87.86      1.54 o 
   1   5   9       13.70       18.35      0.63 o 
   2   5   9      159.73      148.15      2.73 o 
   3   5   9       79.15       79.42      2.12 o 
   4   5   9       60.69       53.48      2.18 o 
   5   5   9      189.32      185.38      6.05 o 
   6   5   9        2.33        2.56      1.29 o 
   7   5   9       50.19       48.77      3.01 o 
  -7   6   9        0.49        5.47      1.99 o 
  -6   6   9      109.09      113.18      6.22 o 
  -5   6   9        7.90       10.30      1.30 o 
  -4   6   9      474.48      495.20      9.77 o 
  -3   6   9       20.64       17.49      0.86 o 
  -2   6   9       76.47       80.07      2.43 o 
  -1   6   9      174.68      178.85      3.53 o 
   0   6   9       70.06       66.66      1.52 o 
   1   6   9        3.26        1.40      0.41 o 
   2   6   9       12.60       17.07      0.94 o 
   3   6   9        4.87        4.30      0.73 o 
   4   6   9       87.80       89.22      2.97 o 
   5   6   9        0.02        0.00      0.87 o 
   6   6   9       56.70       58.08      2.64 o 
  -6   7   9       35.13       34.57      2.08 o 
  -5   7   9        8.51       13.54      1.28 o 
  -4   7   9       86.25       84.90      2.84 o 
  -3   7   9       40.60       41.11      1.33 o 
  -2   7   9       30.62       31.06      1.10 o 
  -1   7   9      107.57      107.12      2.55 o 
   0   7   9      148.12      139.64      3.09 o 
   1   7   9      107.80      114.51      2.64 o 
   2   7   9       10.89       12.04      0.84 o 
   3   7   9       54.51       54.53      1.91 o 
   4   7   9        1.73        3.40      0.89 o 
   5   7   9      116.53      121.49      4.58 o 
  -4   8   9        1.20        2.07      0.88 o 
  -3   8   9       89.62       89.21      2.63 o 
  -2   8   9       29.35       30.83      1.25 o 
  -1   8   9      169.82      176.21      3.87 o 
   0   8   9        0.56        1.68      0.71 o 
   1   8   9      113.65      115.52      2.76 o 
   2   8   9        1.30        1.19      0.81 o 
   3   8   9       38.31       40.58      1.72 o 
  -8   0  10      281.56      291.70     10.63 o 
  -6   0  10     2689.40     2593.01     66.92 o 
  -4   0  10      479.55      524.48     10.17 o 
  -2   0  10      322.45      407.45      7.80 o 
   0   0  10      198.18      230.95      6.57 o 
   2   0  10      262.88      217.65      7.29 o 
   4   0  10        8.37        4.36      1.39 o 
   6   0  10       26.23       22.50      1.78 o 
   8   0  10        2.02        2.25      2.15 o 
  -9   1  10       16.93       15.45      2.05 o 
  -8   1  10       13.45       18.91      1.82 o 
  -7   1  10      366.64      358.52      7.62 o 
  -6   1  10      179.66      185.90      3.94 o 
  -5   1  10       98.98       90.19      1.95 o 
  -4   1  10      589.61      576.92      8.75 o 
  -3   1  10     2315.21     2409.97     32.69 o 
  -2   1  10     2119.64     2165.19     28.40 o 
  -1   1  10      563.02      567.66      8.14 o 
   0   1  10      397.14      428.43      6.48 o 
   1   1  10      905.58      904.76     16.37 o 
   2   1  10      192.66      182.50      3.39 o 
   3   1  10     1306.60     1303.80     30.58 o 
   4   1  10       80.68       76.35      2.05 o 
   5   1  10      180.43      171.79      3.95 o 
   6   1  10      128.04      125.30      3.49 o 
   7   1  10      172.80      164.09      5.34 o 
   8   1  10      114.70      121.99      5.55 o 
  -9   2  10       59.53       65.10      3.45 o 
  -8   2  10       42.97       53.29      2.71 o 
  -7   2  10      269.82      254.83      6.10 o 
  -6   2  10       71.77       79.22      2.11 o 
  -5   2  10      279.42      253.21      4.54 o 
  -4   2  10       50.71       41.06      0.98 o 
  -3   2  10       31.06       43.16      0.84 o 
  -2   2  10       11.25        6.58      0.30 o 
  -1   2  10     1406.68     1393.76     18.45 o 
   0   2  10      214.60      222.24      3.47 o 
   1   2  10     2738.77     2904.83     42.95 o 
   2   2  10     2022.38     2075.66     35.37 o 
   3   2  10      389.79      390.85      7.85 o 
   4   2  10        0.35        0.34      0.53 o 
   5   2  10        0.39        0.99      0.79 o 
   6   2  10       72.06       73.07      2.69 o 
   7   2  10       27.01       25.68      1.71 o 
   8   2  10        1.72        4.21      1.86 o 
  -8   3  10        0.11        0.00      1.25 o 
  -7   3  10       76.89       76.90      2.66 o 
  -6   3  10        1.49        0.00      0.85 o 
  -5   3  10      216.61      207.29      4.02 o 
  -4   3  10      185.31      194.29      3.23 o 
  -3   3  10      365.60      325.65      4.69 o 
  -2   3  10      158.64      150.57      2.14 o 
  -1   3  10       33.51       34.35      0.64 o 
   0   3  10        3.85       10.55      0.36 o 
   1   3  10      369.35      385.40      5.67 o 
   2   3  10        0.51        0.21      0.43 o 
   3   3  10      272.76      273.08      4.78 o 
   4   3  10      187.36      184.18      4.11 o 
   5   3  10      432.24      407.18     12.77 o 
   6   3  10       97.45       98.55      3.55 o 
   7   3  10       54.19       84.72      3.52 o 
  -8   4  10      112.47      110.52      4.10 o 
  -7   4  10      284.88      267.64      6.85 o 
  -6   4  10      398.06      369.30      8.86 o 
  -5   4  10      169.56      157.09      3.37 o 
  -4   4  10      365.40      345.45      5.66 o 
  -3   4  10       11.22        5.80      0.39 o 
  -2   4  10       42.65       37.80      0.85 o 
  -1   4  10       81.94       99.76      1.61 o 
   0   4  10      451.67      436.44      6.30 o 
   1   4  10       27.32       30.48      0.88 o 
   2   4  10        2.04        1.84      0.49 o 
   3   4  10       67.96       66.15      1.65 o 
   4   4  10        4.20        1.87      0.87 o 
   5   4  10        1.51        2.92      1.11 o 
   6   4  10        5.14        4.38      1.20 o 
   7   4  10        0.32        8.12      2.02 o 
  -7   5  10       37.30       43.39      2.81 o 
  -6   5  10       89.45       91.13      3.70 o 
  -5   5  10       17.81       25.05      1.59 o 
  -4   5  10      451.18      441.50      7.75 o 
  -3   5  10        1.02        0.90      0.64 o 
  -2   5  10       81.29       83.58      1.52 o 
  -1   5  10       85.88       93.10      1.81 o 
   0   5  10        9.02       13.52      0.61 o 
   1   5  10      128.90      124.24      2.13 o 
   2   5  10      275.03      297.21      5.97 o 
   3   5  10      476.44      437.67     10.01 o 
   4   5  10       28.93       24.36      1.49 o 
   5   5  10      145.23      144.60      5.04 o 
   6   5  10        3.70        4.35      1.30 o 
  -7   6  10       58.11       58.22      3.16 o 
  -6   6  10        0.01        2.01      1.16 o 
  -5   6  10       46.83       53.66      2.54 o 
  -4   6  10        0.03        2.43      0.80 o 
  -3   6  10        0.01        0.00      0.47 o 
  -2   6  10        0.81        1.83      0.53 o 
  -1   6  10       64.10       76.47      1.79 o 
   0   6  10        0.82        1.57      0.49 o 
   1   6  10        2.40        0.49      0.48 o 
   2   6  10       39.15       37.48      1.45 o 
   3   6  10       44.20       47.22      1.72 o 
   4   6  10       15.89       15.95      1.16 o 
   5   6  10       41.81       29.84      2.19 o 
   6   6  10        3.53        3.78      1.16 o 
  -6   7  10       74.96       81.50      3.10 o 
  -5   7  10       64.50       61.77      2.98 o 
  -4   7  10       88.56       93.54      3.12 o 
  -3   7  10       67.25       65.17      2.38 o 
  -2   7  10      453.92      440.78      8.74 o 
  -1   7  10      106.30      104.33      2.50 o 
   0   7  10      109.50      116.83      2.70 o 
   1   7  10        1.82        1.39      0.60 o 
   2   7  10      248.27      224.47      4.72 o 
   3   7  10       12.60       12.38      1.05 o 
   4   7  10       34.48       36.88      1.67 o 
  -4   8  10       21.13       20.43      1.36 o 
  -3   8  10        0.46        0.00      0.63 o 
  -2   8  10       87.75       79.87      2.43 o 
  -1   8  10       79.72       78.01      2.11 o 
   0   8  10       10.96       15.06      1.05 o 
   1   8  10        0.42        1.42      0.69 o 
   2   8  10       11.74       17.94      1.42 o 
   3   8  10        3.23        1.68      0.79 o 
  -9   0  11       52.72       57.73      4.76 o 
  -7   0  11      236.33      227.72      8.46 o 
  -5   0  11       19.75       26.44      1.45 o 
  -3   0  11     1742.91     1959.06     46.70 o 
  -1   0  11      826.81      816.56     15.45 o 
   1   0  11       29.00       20.65      0.76 o 
   3   0  11        0.31        0.00      0.59 o 
   5   0  11      239.77      222.11      6.93 o 
   7   0  11       63.02       75.61      4.14 o 
  -9   1  11        0.17        2.39      1.53 o 
  -8   1  11      179.20      172.93      5.45 o 
  -7   1  11      260.18      249.42      5.56 o 
  -6   1  11     1468.64     1452.82     27.81 o 
  -5   1  11       87.89       77.99      1.82 o 
  -4   1  11      536.07      528.43      7.46 o 
  -3   1  11       54.06       36.50      0.84 o 
  -2   1  11     2217.74     2307.85     31.22 o 
  -1   1  11       11.83       20.99      0.51 o 
   0   1  11      466.23      512.58      7.77 o 
   1   1  11       21.75       30.41      0.82 o 
   2   1  11       60.06       68.80      1.71 o 
   3   1  11      342.76      345.49      7.03 o 
   4   1  11      402.22      361.56      9.19 o 
   5   1  11      411.25      400.45     10.61 o 
   6   1  11        7.63       10.85      1.08 o 
   7   1  11       50.01       48.34      2.65 o 
   8   1  11       35.23       41.98      2.79 o 
  -9   2  11       24.26       37.62      2.74 o 
  -8   2  11       12.15       20.16      1.82 o 
  -7   2  11        4.72        7.23      1.11 o 
  -6   2  11       24.53       19.25      1.20 o 
  -5   2  11       24.17       19.32      0.81 o 
  -4   2  11       30.69       42.79      1.07 o 
  -3   2  11      202.45      192.70      2.99 o 
  -2   2  11      193.53      218.48      3.32 o 
  -1   2  11      116.04      132.97      2.01 o 
   0   2  11        2.29        2.22      0.28 o 
   1   2  11       33.87       31.03      0.71 o 
   2   2  11      668.59      699.47     10.60 o 
   3   2  11      228.84      229.81      4.85 o 
   4   2  11        3.28        5.42      0.81 o 
   5   2  11        1.04        2.10      0.84 o 
   6   2  11      114.17      123.88      3.77 o 
   7   2  11        0.01        0.58      1.36 o 
  -8   3  11       68.36       71.95      3.52 o 
  -7   3  11      236.80      237.20      6.19 o 
  -6   3  11      386.49      378.77      8.45 o 
  -5   3  11      374.89      376.36      6.84 o 
  -4   3  11      267.08      257.25      4.15 o 
  -3   3  11      839.86      840.44     11.27 o 
  -2   3  11      564.88      569.67      7.49 o 
  -1   3  11     3059.71     3170.15     41.67 o 
   0   3  11       17.22       20.94      0.57 o 
   1   3  11      107.99      105.26      1.81 o 
   2   3  11      182.59      179.70      2.85 o 
   3   3  11     1017.11      942.81     16.35 o 
   4   3  11      241.71      225.73      5.68 o 
   5   3  11      272.77      265.52      6.77 o 
   6   3  11       89.49       87.93      3.34 o 
   7   3  11      150.35      153.45      5.09 o 
  -8   4  11       21.92       23.86      1.98 o 
  -7   4  11       65.64       83.99      3.71 o 
  -6   4  11       10.65       15.89      1.31 o 
  -5   4  11       89.65       85.19      2.37 o 
  -4   4  11       10.75       10.49      0.71 o 
  -3   4  11       22.75       19.09      0.72 o 
  -2   4  11      139.61      146.94      2.45 o 
  -1   4  11      296.42      292.48      4.34 o 
   0   4  11      138.69      146.23      2.09 o 
   1   4  11        1.94        2.87      0.29 o 
   2   4  11       21.55       19.23      0.78 o 
   3   4  11       29.28       28.28      1.33 o 
   4   4  11      109.76      100.93      3.00 o 
   5   4  11      168.33      181.72      6.10 o 
   6   4  11       21.71       15.49      1.81 o 
   7   4  11      277.05      291.41      9.38 o 
  -7   5  11      196.42      208.80      8.26 o 
  -6   5  11       48.26       46.30      2.83 o 
  -5   5  11      300.19      301.31      9.19 o 
  -4   5  11       62.41       59.51      1.60 o 
  -3   5  11        1.88        0.00      0.56 o 
  -2   5  11     1361.35     1335.60     20.69 o 
  -1   5  11      403.44      403.10      6.22 o 
   0   5  11      665.77      643.19     10.07 o 
   1   5  11       23.50       22.92      0.83 o 
   2   5  11      379.88      371.72      7.90 o 
   3   5  11       96.88       99.81      2.83 o 
   4   5  11      281.34      258.08      6.95 o 
   5   5  11       10.84       12.32      1.53 o 
   6   5  11       85.10       85.34      3.22 o 
  -6   6  11        0.16        1.13      1.11 o 
  -5   6  11        0.22        2.22      1.04 o 
  -4   6  11       16.36       15.37      1.12 o 
  -3   6  11        1.87        1.62      0.63 o 
  -2   6  11      580.03      550.16     10.24 o 
  -1   6  11       63.00       58.39      1.51 o 
   0   6  11       51.54       42.66      1.32 o 
   1   6  11        2.33        0.87      0.51 o 
   2   6  11      114.10       92.67      2.42 o 
   3   6  11       14.79       18.87      1.17 o 
   4   6  11        4.96        4.45      0.85 o 
   5   6  11       11.03        8.82      1.26 o 
  -5   7  11       51.31       60.57      2.43 o 
  -4   7  11       10.46       13.05      1.08 o 
  -3   7  11       63.59       68.91      2.37 o 
  -2   7  11       60.07       73.25      2.02 o 
  -1   7  11      247.23      255.62      5.28 o 
   0   7  11       17.52       25.09      1.11 o 
   1   7  11       45.19       54.60      1.64 o 
   2   7  11        0.06        1.16      0.63 o 
   3   7  11       45.22       44.30      1.76 o 
   4   7  11       36.88       38.89      1.80 o 
  -4   8  11        0.10        0.00      0.89 o 
  -3   8  11        0.45        0.00      0.61 o 
  -2   8  11        9.80       10.37      0.92 o 
  -1   8  11        9.78       13.80      1.03 o 
   0   8  11        6.19        7.94      0.87 o 
   1   8  11       10.01       11.23      0.99 o 
   2   8  11       17.11       16.74      1.22 o 
  -8   0  12        4.17        2.11      2.01 o 
  -6   0  12        8.53       14.96      1.73 o 
  -4   0  12     1444.12     1470.52     29.53 o 
  -2   0  12      231.47      214.10      4.81 o 
   0   0  12       12.59        8.55      0.67 o 
   2   0  12      288.87      306.19      7.78 o 
   4   0  12       77.51       66.92      2.75 o 
   6   0  12       62.68       50.61      3.15 o 
  -9   1  12       45.57       49.57      3.26 o 
  -8   1  12       19.23       30.03      2.08 o 
  -7   1  12       61.50       63.29      2.78 o 
  -6   1  12      364.51      379.56      7.39 o 
  -5   1  12       86.75       78.78      1.70 o 
  -4   1  12      528.15      492.52      6.95 o 
  -3   1  12      183.57      195.32      2.93 o 
  -2   1  12       77.80       63.57      1.24 o 
  -1   1  12       49.87       55.73      0.99 o 
   0   1  12       93.56      132.71      2.20 o 
   1   1  12       51.30       55.84      1.15 o 
   2   1  12      119.31      124.15      2.32 o 
   3   1  12       72.24       83.11      2.26 o 
   4   1  12      212.36      200.60      4.42 o 
   5   1  12      116.62      126.65      3.18 o 
   6   1  12       94.47       87.69      2.78 o 
   7   1  12       19.56       23.74      2.47 o 
  -9   2  12       21.29       27.76      2.43 o 
  -8   2  12       40.36       46.80      2.57 o 
  -7   2  12       16.34       16.71      1.38 o 
  -6   2  12      108.81      102.99      2.95 o 
  -5   2  12       21.14       20.45      0.83 o 
  -4   2  12       11.12        9.89      0.53 o 
  -3   2  12      429.68      418.86      5.94 o 
  -2   2  12        0.38        1.36      0.33 o 
  -1   2  12      206.56      209.62      3.18 o 
   0   2  12      184.18      211.20      3.23 o 
   1   2  12       87.07       75.89      1.43 o 
   2   2  12      274.61      274.54      4.55 o 
   3   2  12     1780.85     1803.87     32.76 o 
   4   2  12      557.69      532.00     11.45 o 
   5   2  12      238.30      243.53      5.77 o 
   6   2  12       13.72       11.06      1.33 o 
   7   2  12       97.92      107.77      4.65 o 
  -8   3  12      198.22      193.68      6.66 o 
  -7   3  12      104.07      122.81      4.12 o 
  -6   3  12      958.73      868.70     18.30 o 
  -5   3  12      452.83      432.69      7.78 o 
  -4   3  12     1140.35     1091.85     16.22 o 
  -3   3  12      343.59      316.39      4.92 o 
  -2   3  12      508.74      497.74      7.03 o 
  -1   3  12      218.17      224.32      3.18 o 
   0   3  12      329.71      348.08      7.15 o 
   1   3  12       79.88       75.96      1.56 o 
   2   3  12        0.75        0.85      0.35 o 
   3   3  12       90.73       95.77      2.08 o 
   4   3  12      101.32      103.23      2.87 o 
   5   3  12       79.33       77.94      3.68 o 
   6   3  12        2.69        3.58      1.28 o 
   7   3  12       18.79       18.11      1.95 o 
  -8   4  12        1.52        4.59      1.31 o 
  -7   4  12      110.56      103.93      4.18 o 
  -6   4  12        0.54        0.00      0.89 o 
  -5   4  12       82.93       70.10      2.36 o 
  -4   4  12       20.58       25.10      1.01 o 
  -3   4  12       86.29       84.48      1.67 o 
  -2   4  12      905.98      887.34     12.72 o 
  -1   4  12      144.03      143.73      2.22 o 
   0   4  12        0.03        1.76      0.29 o 
   1   4  12       20.87       24.60      0.73 o 
   2   4  12      253.42      235.49      4.16 o 
   3   4  12      116.34      124.34      3.10 o 
   4   4  12       61.71       56.52      2.11 o 
   5   4  12        2.19        4.56      1.17 o 
   6   4  12        2.21        1.53      1.37 o 
  -7   5  12       14.09       19.61      1.98 o 
  -6   5  12        1.61        3.67      1.26 o 
  -5   5  12        8.50       11.43      1.44 o 
  -4   5  12      167.45      156.86      4.97 o 
  -3   5  12       20.22       20.74      0.90 o 
  -2   5  12       44.74       45.88      1.31 o 
  -1   5  12      301.57      309.23      5.83 o 
   0   5  12       18.42       20.80      1.07 o 
   1   5  12      126.54      130.74      2.70 o 
   2   5  12       45.60       56.40      1.73 o 
   3   5  12      188.50      182.03      4.25 o 
   4   5  12        0.28        3.11      0.89 o 
   5   5  12       16.39       20.17      1.88 o 
   6   5  12        3.12        4.39      1.27 o 
  -6   6  12        0.11        0.00      1.11 o 
  -5   6  12       38.85       43.24      2.28 o 
  -4   6  12        0.17        0.55      0.70 o 
  -3   6  12       61.91       58.13      1.71 o 
  -2   6  12        0.40        1.61      0.61 o 
  -1   6  12       39.30       36.16      1.23 o 
   0   6  12        9.79        6.62      0.67 o 
   1   6  12        7.47        5.73      0.64 o 
   2   6  12       40.82       41.17      1.50 o 
   3   6  12        0.60        1.32      0.72 o 
   4   6  12        9.82       10.22      1.10 o 
   5   6  12        7.29        7.82      1.13 o 
  -5   7  12        6.88       11.64      1.22 o 
  -4   7  12       13.15       17.87      1.30 o 
  -3   7  12       15.80       11.63      1.01 o 
  -2   7  12       38.42       38.86      1.52 o 
  -1   7  12       71.91       65.02      1.83 o 
   0   7  12       11.17       12.36      0.84 o 
   1   7  12       33.34       37.38      1.42 o 
   2   7  12       15.44       15.56      1.13 o 
   3   7  12       11.21       11.74      1.06 o 
   4   7  12        1.11        2.40      0.94 o 
  -3   8  12       23.60       25.30      1.29 o 
  -2   8  12       52.34       52.15      1.79 o 
  -1   8  12        0.41        0.73      0.76 o 
   0   8  12       77.37       74.14      2.21 o 
   1   8  12       49.48       54.51      1.85 o 
   2   8  12       28.22       32.82      2.25 o 
  -9   0  13        3.97        2.52      2.24 o 
  -7   0  13       94.31       91.54      4.24 o 
  -5   0  13      168.04      161.28      3.88 o 
  -3   0  13      624.64      606.79     12.44 o 
  -1   0  13       19.88       34.75      1.12 o 
   1   0  13       12.25       17.36      0.96 o 
   3   0  13        0.53        0.04      0.64 o 
   5   0  13       60.28       57.21      3.39 o 
   7   0  13      292.72      292.28     11.01 o 
  -9   1  13        0.08        2.07      1.49 o 
  -8   1  13      106.11      104.16      3.84 o 
  -7   1  13      248.25      229.61      6.69 o 
  -6   1  13      685.01      688.76     12.81 o 
  -5   1  13        0.08        0.00      0.47 o 
  -4   1  13        1.48        3.50      0.42 o 
  -3   1  13       33.88       24.54      0.71 o 
  -2   1  13      290.48      309.19      5.00 o 
  -1   1  13       21.66       16.04      0.51 o 
   0   1  13       96.05      106.39      1.90 o 
   1   1  13      129.62      126.82      2.47 o 
   2   1  13       65.67       86.12      1.77 o 
   3   1  13      133.65      133.75      3.09 o 
   4   1  13      138.69      129.17      3.13 o 
   5   1  13      233.29      214.13      5.21 o 
   6   1  13        0.04        0.00      0.83 o 
   7   1  13        2.38        2.20      1.36 o 
  -8   2  13       45.29       54.01      2.78 o 
  -7   2  13       83.00       82.59      2.92 o 
  -6   2  13        9.47       10.89      1.04 o 
  -5   2  13       61.82       56.33      1.51 o 
  -4   2  13      185.91      192.01      3.08 o 
  -3   2  13       36.23       34.01      0.88 o 
  -2   2  13      658.32      660.66     10.31 o 
  -1   2  13       13.14       14.59      0.44 o 
   0   2  13      321.34      301.51      4.69 o 
   1   2  13        1.27        1.36      0.33 o 
   2   2  13      113.25      104.77      1.88 o 
   3   2  13      262.41      282.58      4.96 o 
   4   2  13        8.10       12.31      1.37 o 
   5   2  13        2.47        4.05      0.89 o 
   6   2  13       43.61       45.31      2.41 o 
   7   2  13       15.53       19.86      2.25 o 
  -8   3  13       89.60       98.72      4.20 o 
  -7   3  13      213.86      224.40      6.37 o 
  -6   3  13      169.23      183.36      4.59 o 
  -5   3  13      414.17      414.60      7.94 o 
  -4   3  13       97.98       89.95      1.87 o 
  -3   3  13      278.69      292.74      4.64 o 
  -2   3  13      114.27      102.80      1.85 o 
  -1   3  13      523.52      513.68      7.71 o 
   0   3  13        0.01        0.91      0.29 o 
   1   3  13        0.27        0.40      0.34 o 
   2   3  13       32.71       28.16      0.82 o 
   3   3  13      298.11      300.41      5.85 o 
   4   3  13       10.61        9.52      1.02 o 
   5   3  13       32.78       39.05      2.43 o 
   6   3  13       49.59       41.07      2.43 o 
   7   3  13        9.29        8.81      1.66 o 
  -8   4  13        2.58        6.21      1.86 o 
  -7   4  13       73.56       88.03      3.39 o 
  -6   4  13        9.25        9.32      1.31 o 
  -5   4  13      159.52      178.88      4.32 o 
  -4   4  13      412.66      410.33      7.34 o 
  -3   4  13      220.20      192.93      3.52 o 
  -2   4  13      289.21      290.21      4.40 o 
  -1   4  13      266.28      239.91      3.66 o 
   0   4  13        4.81        4.06      0.39 o 
   1   4  13      397.33      380.20      6.15 o 
   2   4  13      140.05      136.41      2.90 o 
   3   4  13      223.80      208.76      4.50 o 
   4   4  13       99.98      103.46      3.09 o 
   5   4  13      207.91      201.63      6.52 o 
   6   4  13        1.06        0.00      1.31 o 
  -7   5  13       48.91       47.35      4.25 o 
  -6   5  13      107.33      105.78      4.10 o 
  -5   5  13       64.63       66.61      2.66 o 
  -4   5  13       66.74       70.35      2.60 o 
  -3   5  13      158.35      149.36      3.39 o 
  -2   5  13      125.94      128.62      2.78 o 
  -1   5  13      519.43      497.62      9.16 o 
   0   5  13        0.31        1.21      0.55 o 
   1   5  13        0.08        0.57      0.52 o 
   2   5  13       12.53        6.72      0.77 o 
   3   5  13      136.26      147.20      3.58 o 
   4   5  13       12.82       15.41      1.65 o 
   5   5  13        3.87        3.84      1.29 o 
   6   5  13        6.74        8.55      1.48 o 
  -6   6  13       23.01       26.49      2.05 o 
  -5   6  13       15.40       15.47      1.51 o 
  -4   6  13       60.00       57.29      2.06 o 
  -3   6  13       15.60       14.92      0.99 o 
  -2   6  13      133.97      132.55      3.05 o 
  -1   6  13        3.05        9.83      0.76 o 
   0   6  13        0.08        0.49      0.52 o 
   1   6  13        9.03        9.61      0.75 o 
   2   6  13       83.39       77.66      2.36 o 
   3   6  13       79.79       83.15      2.59 o 
   4   6  13       15.82       17.85      1.36 o 
   5   6  13        8.15        7.56      1.14 o 
  -5   7  13        0.83        0.72      0.89 o 
  -4   7  13       22.10       26.40      1.48 o 
  -3   7  13       19.55       17.28      1.12 o 
  -2   7  13       80.41       84.13      2.37 o 
  -1   7  13      162.98      169.62      4.02 o 
   0   7  13        4.61        5.90      0.76 o 
   1   7  13       17.07       19.04      1.11 o 
   2   7  13       19.90       21.10      1.30 o 
   3   7  13       33.08       28.93      1.56 o 
  -3   8  13       30.16       27.24      1.75 o 
  -2   8  13       96.27       90.59      2.60 o 
  -1   8  13       20.04       27.24      1.37 o 
   0   8  13        2.59        4.43      0.88 o 
   1   8  13      117.04      123.42      4.14 o 
  -8   0  14      115.58      117.81      6.68 o 
  -6   0  14      762.47      764.87     21.13 o 
  -4   0  14     1275.55     1251.47     25.20 o 
  -2   0  14     1398.51     1466.76     29.48 o 
   0   0  14      365.49      368.66      9.25 o 
   2   0  14       24.84       30.20      1.12 o 
   4   0  14      505.41      510.16     14.65 o 
   6   0  14       24.74       20.63      2.56 o 
  -8   1  14       45.14       53.71      2.68 o 
  -7   1  14        9.46       14.74      1.64 o 
  -6   1  14      779.83      749.52     14.77 o 
  -5   1  14      208.50      196.99      3.36 o 
  -4   1  14      283.95      250.95      3.79 o 
  -3   1  14       84.92      102.28      1.73 o 
  -2   1  14        2.56        4.51      0.38 o 
  -1   1  14       52.10       66.93      1.27 o 
   0   1  14        3.86        8.28      0.60 o 
   1   1  14       27.16       25.57      0.80 o 
   2   1  14       10.84       12.49      0.64 o 
   3   1  14      115.77      112.38      2.70 o 
   4   1  14      125.69      118.44      3.18 o 
   5   1  14        0.31        1.66      0.81 o 
   6   1  14        5.21        4.58      1.20 o 
   7   1  14       34.92       32.81      2.71 o 
  -8   2  14       17.22       21.26      1.82 o 
  -7   2  14       82.43       89.95      3.10 o 
  -6   2  14      144.54      150.63      3.90 o 
  -5   2  14       34.00       34.12      1.36 o 
  -4   2  14       10.84       13.33      0.65 o 
  -3   2  14      791.44      813.99     12.18 o 
  -2   2  14      191.87      191.57      3.27 o 
  -1   2  14     1021.23     1051.89     15.57 o 
   0   2  14        7.31       10.90      0.51 o 
   1   2  14      433.16      441.66      6.82 o 
   2   2  14        0.29        0.00      0.42 o 
   3   2  14     1356.99     1282.18     22.05 o 
   4   2  14        4.02        3.20      0.95 o 
   5   2  14       39.69       40.55      1.94 o 
   6   2  14        2.53        2.16      1.21 o 
   7   2  14       80.01       80.32      4.04 o 
  -8   3  14       49.21       51.47      2.94 o 
  -7   3  14      100.95      103.06      3.34 o 
  -6   3  14       67.96       68.91      2.35 o 
  -5   3  14      375.87      348.72      7.25 o 
  -4   3  14      125.33      112.64      2.45 o 
  -3   3  14      105.74       94.62      1.84 o 
  -2   3  14      267.58      268.74      4.25 o 
  -1   3  14       92.90       97.50      1.57 o 
   0   3  14        0.10        0.92      0.33 o 
   1   3  14        3.13        4.06      0.44 o 
   2   3  14       19.70       18.06      1.20 o 
   3   3  14       26.73       25.93      1.81 o 
   4   3  14       69.26       60.76      2.17 o 
   5   3  14       17.17       18.25      1.56 o 
   6   3  14        2.17        0.00      1.28 o 
  -7   4  14       37.93       38.58      2.29 o 
  -6   4  14      197.22      190.14      5.65 o 
  -5   4  14      437.37      402.26      8.78 o 
  -4   4  14      479.94      454.81      9.05 o 
  -3   4  14       60.24       53.07      1.74 o 
  -2   4  14     2138.71     2032.82     32.32 o 
  -1   4  14        1.31        4.84      0.83 o 
   0   4  14       98.50      103.34      1.84 o 
   1   4  14      128.91      136.56      2.88 o 
   2   4  14      709.82      709.98     13.76 o 
   3   4  14       79.37       78.28      2.29 o 
   4   4  14      112.39      114.39      3.31 o 
   5   4  14        1.69        5.63      1.31 o 
   6   4  14       55.25       50.95      2.54 o 
  -7   5  14       21.54       24.56      2.21 o 
  -6   5  14        7.46        9.89      1.52 o 
  -5   5  14       37.80       43.39      2.20 o 
  -4   5  14       93.05       83.72      2.93 o 
  -3   5  14        1.51        0.00      0.71 o 
  -2   5  14       71.01       68.45      1.87 o 
  -1   5  14      411.24      421.04      8.29 o 
   0   5  14        7.12        8.47      1.09 o 
   1   5  14        8.61       14.04      0.94 o 
   2   5  14       39.09       28.10      1.42 o 
   3   5  14        0.00        0.39      0.78 o 
   4   5  14        0.97        1.03      0.88 o 
   5   5  14       13.43       13.75      1.53 o 
  -6   6  14        2.41        5.62      1.40 o 
  -5   6  14      120.12      123.63      3.89 o 
  -4   6  14        3.35        3.38      0.83 o 
  -3   6  14       98.08      101.05      3.12 o 
  -2   6  14        0.34        0.86      0.63 o 
  -1   6  14       52.49       65.34      1.91 o 
   0   6  14       31.93       30.97      1.26 o 
   1   6  14        6.86        1.60      0.62 o 
   2   6  14       35.85       31.19      1.99 o 
   3   6  14      142.54      147.86      4.14 o 
   4   6  14       13.77       14.66      1.31 o 
  -4   7  14        0.57        0.31      0.81 o 
  -3   7  14        0.08        0.00      0.65 o 
  -2   7  14        6.11        7.72      0.87 o 
  -1   7  14       24.26       25.73      1.65 o 
   0   7  14        4.86        5.30      0.82 o 
   1   7  14       44.01       38.73      1.61 o 
   2   7  14        7.95        7.03      0.97 o 
   3   7  14       14.97       16.06      1.44 o 
  -2   8  14      103.79      100.51      2.80 o 
  -1   8  14       24.30       24.93      1.39 o 
   0   8  14       36.51       41.30      1.83 o 
  -7   0  15      101.36      100.80      4.55 o 
  -5   0  15       11.41       10.95      0.97 o 
  -3   0  15      517.44      525.42     10.90 o 
  -1   0  15       18.35       19.66      1.26 o 
   1   0  15       40.39       32.48      1.37 o 
   3   0  15       95.48       86.13      2.83 o 
   5   0  15      353.41      366.67     12.92 o 
   7   0  15      109.36      113.31      8.84 o 
  -8   1  15        9.63       12.14      1.58 o 
  -7   1  15       40.77       43.21      2.55 o 
  -6   1  15       26.94       36.47      1.96 o 
  -5   1  15        8.39       10.79      0.71 o 
  -4   1  15      370.73      387.17      5.83 o 
  -3   1  15       54.43       57.14      1.22 o 
  -2   1  15       46.82       45.94      1.02 o 
  -1   1  15       15.13       10.62      0.49 o 
   0   1  15      130.20      129.52      2.30 o 
   1   1  15        1.23        0.51      0.33 o 
   2   1  15        2.55        2.40      0.44 o 
   3   1  15      199.05      183.80      3.57 o 
   4   1  15       68.43       63.10      1.96 o 
   5   1  15        5.13        2.65      0.90 o 
   6   1  15        5.07        2.75      1.25 o 
   7   1  15       73.76       72.66      5.24 o 
  -8   2  15      137.69      158.65      5.68 o 
  -7   2  15       23.87       28.87      2.01 o 
  -6   2  15      309.36      293.77      6.80 o 
  -5   2  15        2.20        0.00      0.71 o 
  -4   2  15      726.00      724.34     10.91 o 
  -3   2  15        0.84        1.77      0.47 o 
  -2   2  15     1269.52     1228.79     19.66 o 
  -1   2  15        0.27        2.19      0.40 o 
   0   2  15      521.17      521.28      8.26 o 
   1   2  15       60.75       75.81      1.61 o 
   2   2  15       14.51       14.05      0.75 o 
   3   2  15       46.97       62.24      1.57 o 
   4   2  15       58.13       53.48      2.52 o 
   5   2  15        0.03        0.00      0.96 o 
   6   2  15        6.92        3.03      1.28 o 
  -8   3  15       14.27       13.90      1.80 o 
  -7   3  15        9.15        7.17      1.27 o 
  -6   3  15        4.09        6.69      1.05 o 
  -5   3  15       69.81       76.30      2.26 o 
  -4   3  15        0.47        2.28      0.63 o 
  -3   3  15      791.19      761.95     12.50 o 
  -2   3  15      250.93      250.96      3.88 o 
  -1   3  15      203.10      195.05      2.95 o 
   0   3  15      342.88      321.96      4.86 o 
   1   3  15      244.33      228.36      3.73 o 
   2   3  15      384.84      362.60      6.57 o 
   3   3  15       99.95       94.57      2.31 o 
   4   3  15       46.66       44.42      1.80 o 
   5   3  15      105.99      101.44      3.21 o 
   6   3  15        0.64        0.00      1.24 o 
  -7   4  15      114.01      131.25      4.40 o 
  -6   4  15       31.35       33.31      2.00 o 
  -5   4  15      247.19      250.27      6.38 o 
  -4   4  15        0.81        1.61      0.91 o 
  -3   4  15      327.10      301.61      6.73 o 
  -2   4  15      556.79      552.61      9.84 o 
  -1   4  15     1428.28     1391.62     23.26 o 
   0   4  15      363.67      374.83      6.24 o 
   1   4  15      366.39      378.20      7.13 o 
   2   4  15      117.50      123.39      3.10 o 
   3   4  15      211.72      199.17      4.65 o 
   4   4  15        3.19        3.89      0.97 o 
   5   4  15       88.27       89.67      3.70 o 
   6   4  15       17.48       15.43      1.55 o 
  -6   5  15       35.48       29.30      2.51 o 
  -5   5  15        4.93        3.75      1.11 o 
  -4   5  15        1.22        0.00      0.91 o 
  -3   5  15        0.15        0.00      0.79 o 
  -2   5  15        2.30        2.77      0.72 o 
  -1   5  15       61.67       57.75      1.68 o 
   0   5  15       22.87       25.19      1.04 o 
   1   5  15      192.42      170.76      4.35 o 
   2   5  15       11.28        8.77      0.93 o 
   3   5  15        0.07        0.00      0.74 o 
   4   5  15        0.64        0.00      0.84 o 
   5   5  15        5.92        5.81      1.45 o 
  -5   6  15        2.63        2.51      0.94 o 
  -4   6  15      104.45      113.02      3.31 o 
  -3   6  15       16.24       15.96      1.78 o 
  -2   6  15       55.42       62.13      1.91 o 
  -1   6  15       42.88       38.51      1.43 o 
   0   6  15       27.41       33.21      1.30 o 
   1   6  15        0.28        0.17      0.69 o 
   2   6  15       27.79       33.97      1.59 o 
   3   6  15       42.89       50.89      1.99 o 
   4   6  15       33.37       43.48      1.99 o 
  -4   7  15        3.94        4.78      0.96 o 
  -3   7  15        0.03        0.00      0.66 o 
  -2   7  15        0.51        0.67      0.69 o 
  -1   7  15        3.06        4.26      0.86 o 
   0   7  15       18.96       23.74      1.53 o 
   1   7  15        8.64        9.01      1.01 o 
   2   7  15       14.69       14.14      1.51 o 
  -8   0  16      114.86      122.82      7.00 o 
  -6   0  16      382.41      378.40     12.99 o 
  -4   0  16      296.90      268.95      5.94 o 
  -2   0  16     1114.25     1073.03     21.66 o 
   0   0  16       85.57       83.74      2.33 o 
   2   0  16       48.46       46.55      1.55 o 
   4   0  16      384.50      382.07     11.32 o 
   6   0  16       21.70       20.42      2.58 o 
  -8   1  16        0.81        4.05      1.44 o 
  -7   1  16       15.20       17.96      1.59 o 
  -6   1  16      130.11      129.63      3.75 o 
  -5   1  16      111.61      100.05      2.05 o 
  -4   1  16      162.39      174.79      2.92 o 
  -3   1  16      140.09      141.62      2.60 o 
  -2   1  16      216.05      232.36      3.74 o 
  -1   1  16       89.08       93.51      1.70 o 
   0   1  16        4.81        7.63      0.51 o 
   1   1  16        0.05        0.00      0.33 o 
   2   1  16        0.02        0.00      0.42 o 
   3   1  16       72.77       81.10      2.05 o 
   4   1  16       16.12       18.39      1.27 o 
   5   1  16        0.65        1.18      0.87 o 
   6   1  16       37.89       34.36      2.92 o 
  -8   2  16        8.37       18.35      1.88 o 
  -7   2  16       70.66       69.97      2.90 o 
  -6   2  16        8.26       11.54      1.15 o 
  -5   2  16      136.40      121.45      2.85 o 
  -4   2  16      281.26      278.58      4.53 o 
  -3   2  16     1275.52     1273.62     19.75 o 
  -2   2  16       78.01       68.64      1.45 o 
  -1   2  16      712.03      657.32     10.33 o 
   0   2  16      276.39      264.74      4.40 o 
   1   2  16       44.52       41.39      1.13 o 
   2   2  16        2.03        1.52      0.49 o 
   3   2  16       26.94       27.51      1.37 o 
   4   2  16       20.81       21.29      1.37 o 
   5   2  16       20.77       15.72      1.57 o 
   6   2  16        0.01        0.00      1.36 o 
  -7   3  16       15.82       14.28      1.53 o 
  -6   3  16       98.59       93.43      2.97 o 
  -5   3  16        3.85        4.44      1.12 o 
  -4   3  16      319.87      314.33      6.21 o 
  -3   3  16      254.58      238.44      4.50 o 
  -2   3  16      137.77      131.29      2.42 o 
  -1   3  16      346.15      320.87      5.05 o 
   0   3  16        0.04        0.64      0.43 o 
   1   3  16      255.09      249.88      4.89 o 
   2   3  16       45.90       50.76      1.51 o 
   3   3  16       32.29       31.88      1.76 o 
   4   3  16        5.57        7.92      1.00 o 
   5   3  16       78.46       76.99      2.76 o 
   6   3  16       11.45       11.88      1.78 o 
  -7   4  16        2.01        4.20      1.27 o 
  -6   4  16      103.29      107.29      3.69 o 
  -5   4  16       26.96       31.04      1.71 o 
  -4   4  16       82.79       79.18      2.58 o 
  -3   4  16      122.20      120.65      3.68 o 
  -2   4  16       95.73       97.15      2.11 o 
  -1   4  16       58.70       70.05      1.71 o 
   0   4  16      231.68      221.22      4.09 o 
   1   4  16        7.22        9.69      0.81 o 
   2   4  16       16.35       18.88      1.15 o 
   3   4  16        8.47       11.06      1.01 o 
   4   4  16       12.33        9.09      1.04 o 
   5   4  16        6.15        3.67      1.53 o 
  -6   5  16       25.74       19.66      2.88 o 
  -5   5  16        0.01        0.00      0.96 o 
  -4   5  16        0.17        0.00      0.81 o 
  -3   5  16        3.67        2.78      1.22 o 
  -2   5  16      158.85      142.09      3.47 o 
  -1   5  16       41.02       40.95      1.47 o 
   0   5  16       50.27       44.37      1.70 o 
   1   5  16       28.81       34.42      1.54 o 
   2   5  16       78.25       74.20      2.44 o 
   3   5  16       51.28       55.17      2.06 o 
   4   5  16        0.20        1.17      0.97 o 
  -5   6  16       29.44       31.02      1.71 o 
  -4   6  16        3.53        5.37      0.98 o 
  -3   6  16       60.95       65.35      2.21 o 
  -2   6  16        8.73        8.60      0.92 o 
  -1   6  16       56.88       57.30      2.00 o 
   0   6  16       10.23       13.20      1.06 o 
   1   6  16       57.64       59.80      2.05 o 
   2   6  16        9.57       11.33      1.05 o 
   3   6  16      283.06      276.54      8.00 o 
  -3   7  16        1.04        1.28      0.91 o 
  -2   7  16       35.08       34.42      1.92 o 
  -1   7  16       10.23        9.85      1.02 o 
   0   7  16        2.30        3.82      0.84 o 
   1   7  16        1.27        2.43      0.85 o 
   2   7  16       41.36       41.30      2.37 o 
  -7   0  17      222.48      201.52     13.18 o 
  -5   0  17      434.22      410.07      9.54 o 
  -3   0  17      332.71      297.83      7.08 o 
  -1   0  17      396.53      415.13      9.46 o 
   1   0  17       51.59       57.37      2.06 o 
   3   0  17       12.94       10.63      0.93 o 
   5   0  17       31.86       29.36      4.19 o 
  -8   1  17       25.74       27.59      2.46 o 
  -7   1  17        4.74        5.53      1.22 o 
  -6   1  17      130.05      136.77      3.99 o 
  -5   1  17        0.78        1.05      0.58 o 
  -4   1  17       84.08      100.25      1.99 o 
  -3   1  17        2.10        1.80      0.52 o 
  -2   1  17      272.06      271.18      4.52 o 
  -1   1  17      212.06      216.22      3.51 o 
   0   1  17      164.76      174.49      3.06 o 
   1   1  17       36.59       41.06      1.33 o 
   2   1  17       67.51       69.01      1.61 o 
   3   1  17      177.08      169.08      3.43 o 
   4   1  17       29.63       33.41      1.64 o 
   5   1  17        2.54        1.41      1.07 o 
   6   1  17       12.34        9.45      1.89 o 
  -8   2  17       43.36       46.40      3.15 o 
  -7   2  17        1.67        1.52      1.04 o 
  -6   2  17      285.55      259.91      5.72 o 
  -5   2  17       14.73        9.50      0.97 o 
  -4   2  17      135.73      132.79      2.72 o 
  -3   2  17      139.42      129.17      2.61 o 
  -2   2  17      238.95      225.74      3.87 o 
  -1   2  17      177.09      173.68      2.94 o 
   0   2  17        1.54        3.64      0.47 o 
   1   2  17      109.49      119.27      2.36 o 
   2   2  17      106.69      100.69      2.14 o 
   3   2  17      101.07       94.46      2.34 o 
   4   2  17      142.76      127.29      3.20 o 
   5   2  17        3.58        1.79      0.93 o 
   6   2  17        6.58        3.56      1.71 o 
  -7   3  17       32.68       35.65      2.43 o 
  -6   3  17       14.65       11.73      1.33 o 
  -5   3  17        6.53        1.44      0.75 o 
  -4   3  17       30.92       35.03      1.41 o 
  -3   3  17       58.75       60.37      1.66 o 
  -2   3  17      275.05      265.66      4.45 o 
  -1   3  17       51.81       49.93      1.24 o 
   0   3  17       26.08       22.51      0.91 o 
   1   3  17       90.49       87.44      2.11 o 
   2   3  17       59.60       55.33      1.63 o 
   3   3  17      285.77      282.91      7.62 o 
   4   3  17       48.28       34.72      2.49 o 
   5   3  17      122.98      130.82      3.86 o 
  -7   4  17       67.71       74.99      3.58 o 
  -6   4  17       27.61       32.86      1.88 o 
  -5   4  17       95.82       91.19      2.95 o 
  -4   4  17        4.24        4.82      0.95 o 
  -3   4  17       37.35       36.75      1.35 o 
  -2   4  17      181.21      181.66      3.91 o 
  -1   4  17      329.55      324.94      6.16 o 
   0   4  17        2.45        2.97      0.61 o 
   1   4  17      143.28      133.16      3.80 o 
   2   4  17        1.48        2.00      0.72 o 
   3   4  17        0.03        0.42      0.76 o 
   4   4  17        2.73        1.09      0.87 o 
   5   4  17        0.99        0.00      1.01 o 
  -6   5  17       39.09       44.35      2.69 o 
  -5   5  17       10.39        6.96      1.34 o 
  -4   5  17      164.97      160.59      4.35 o 
  -3   5  17       85.82       80.06      2.95 o 
  -2   5  17      244.61      232.13      5.79 o 
  -1   5  17      263.12      251.07      6.10 o 
   0   5  17       46.01       46.96      1.84 o 
   1   5  17      129.35      129.37      3.52 o 
   2   5  17      260.37      268.69      6.56 o 
   3   5  17        4.75        7.41      1.04 o 
   4   5  17       72.07       77.73      2.73 o 
  -5   6  17        2.32        0.00      0.94 o 
  -4   6  17       35.24       37.86      1.80 o 
  -3   6  17        5.85        6.52      1.05 o 
  -2   6  17       83.60       88.85      2.74 o 
  -1   6  17        0.09        0.00      1.01 o 
   0   6  17      118.08      116.92      3.30 o 
   1   6  17        3.09        2.74      0.86 o 
   2   6  17       23.51       25.45      1.50 o 
   3   6  17        5.53        9.70      1.46 o 
  -3   7  17       14.53       14.57      1.37 o 
  -2   7  17       60.56       64.73      2.42 o 
  -1   7  17       72.89       68.05      2.35 o 
   0   7  17       31.17       32.23      1.96 o 
   1   7  17       30.77       36.23      1.76 o 
  -8   0  18       25.61       31.62      3.62 o 
  -6   0  18        5.54        4.42      1.18 o 
  -4   0  18        4.29        3.00      0.74 o 
  -2   0  18        2.30        1.55      0.68 o 
   0   0  18      122.59      122.74      3.59 o 
   2   0  18       13.59        8.94      1.06 o 
   4   0  18       51.67       53.55      2.92 o 
   6   0  18       14.31       15.73      3.06 o 
  -7   1  18       12.40       17.61      1.64 o 
  -6   1  18       70.44       75.44      2.69 o 
  -5   1  18        0.16        0.00      0.58 o 
  -4   1  18      586.16      580.05      9.28 o 
  -3   1  18      362.55      383.76      6.61 o 
  -2   1  18      363.57      351.21      5.78 o 
  -1   1  18      119.69      129.55      2.42 o 
   0   1  18      309.64      316.99      5.46 o 
   1   1  18      351.57      356.08      6.42 o 
   2   1  18      247.49      243.20      4.40 o 
   3   1  18      231.55      238.61      4.88 o 
   4   1  18      298.47      282.84      6.56 o 
   5   1  18       14.19       15.67      1.90 o 
   6   1  18       22.77       25.56      2.59 o 
  -7   2  18       18.45       19.48      2.04 o 
  -6   2  18        8.72       10.93      1.74 o 
  -5   2  18       79.01       63.58      1.93 o 
  -4   2  18      486.86      466.98      8.84 o 
  -3   2  18       49.54       52.10      1.46 o 
  -2   2  18       30.14       30.28      1.09 o 
  -1   2  18      118.67      117.49      2.25 o 
   0   2  18       43.13       47.65      1.21 o 
   1   2  18      299.33      279.46      4.94 o 
   2   2  18      104.05       96.46      2.47 o 
   3   2  18      205.93      192.22      4.07 o 
   4   2  18       10.47       12.38      1.55 o 
   5   2  18       20.81       21.57      1.70 o 
  -7   3  18        2.54        5.17      1.43 o 
  -6   3  18       80.44       75.32      2.76 o 
  -5   3  18       84.17       73.48      2.35 o 
  -4   3  18       20.98       22.25      1.45 o 
  -3   3  18      137.06      124.07      2.84 o 
  -2   3  18       61.48       67.34      1.83 o 
  -1   3  18      290.91      287.66      5.00 o 
   0   3  18        3.91        7.51      0.65 o 
   1   3  18       50.89       52.77      1.55 o 
   2   3  18       58.90       60.88      1.76 o 
   3   3  18       94.09       89.08      2.46 o 
   4   3  18       61.74       64.39      2.30 o 
   5   3  18       24.18       24.35      1.97 o 
  -6   4  18       62.03       60.69      2.78 o 
  -5   4  18       10.88       11.04      1.26 o 
  -4   4  18        4.12        1.85      0.91 o 
  -3   4  18       37.04       33.63      1.69 o 
  -2   4  18       31.60       31.95      1.71 o 
  -1   4  18        7.10        8.41      0.79 o 
   0   4  18       71.13       68.78      1.86 o 
   1   4  18       13.71       15.87      1.07 o 
   2   4  18        4.02        3.21      0.80 o 
   3   4  18        6.86        6.95      0.94 o 
   4   4  18       17.85       19.08      1.41 o 
  -5   5  18       29.30       31.42      2.35 o 
  -4   5  18       49.74       48.36      2.36 o 
  -3   5  18      306.95      302.36      8.13 o 
  -2   5  18       62.04       60.81      2.32 o 
  -1   5  18      441.27      419.43     11.50 o 
   0   5  18        0.42        1.52      0.95 o 
   1   5  18      291.05      295.68      7.10 o 
   2   5  18        8.59       10.93      1.20 o 
   3   5  18      210.85      216.85      6.30 o 
   4   5  18        8.86        9.11      1.25 o 
  -4   6  18        6.97        5.34      1.22 o 
  -3   6  18        1.24        1.17      0.91 o 
  -2   6  18        7.18        7.18      1.01 o 
  -1   6  18        6.62        4.59      0.93 o 
   0   6  18       28.80       29.73      1.89 o 
   1   6  18       29.91       24.93      1.49 o 
   2   6  18        2.65        1.75      0.96 o 
  -1   7  18       40.23       47.65      2.03 o 
  -7   0  19        2.58        4.65      1.92 o 
  -5   0  19        9.21        9.98      1.39 o 
  -3   0  19       85.08       77.56      2.46 o 
  -1   0  19       81.95       88.32      2.60 o 
   1   0  19       46.15       45.33      1.94 o 
   3   0  19       31.89       31.81      4.11 o 
   5   0  19        1.91        0.80      1.47 o 
  -7   1  19       10.45       11.20      1.45 o 
  -6   1  19        5.96        8.02      1.18 o 
  -5   1  19        5.57        4.16      0.80 o 
  -4   1  19       11.13       11.67      0.86 o 
  -3   1  19      247.25      221.06      5.16 o 
  -2   1  19      252.46      233.30      4.05 o 
  -1   1  19      597.08      573.70      9.14 o 
   0   1  19       29.59       38.53      1.13 o 
   1   1  19      169.65      173.12      3.65 o 
   2   1  19       49.86       56.75      1.65 o 
   3   1  19      106.36      101.70      2.77 o 
   4   1  19       49.00       53.08      3.04 o 
   5   1  19        0.39        0.00      1.51 o 
  -7   2  19       22.32       22.98      2.64 o 
  -6   2  19        0.13        0.11      1.01 o 
  -5   2  19       21.69       22.43      1.14 o 
  -4   2  19      293.68      278.32      5.61 o 
  -3   2  19        0.02        0.04      0.62 o 
  -2   2  19      123.84      118.83      2.80 o 
  -1   2  19      159.32      157.43      2.99 o 
   0   2  19      298.54      302.47      5.23 o 
   1   2  19      131.49      138.30      3.02 o 
   2   2  19      139.39      147.63      3.27 o 
   3   2  19       42.83       44.27      1.87 o 
   4   2  19       20.75       17.09      2.28 o 
   5   2  19       22.00       13.48      1.77 o 
  -6   3  19        2.50        3.59      1.10 o 
  -5   3  19       21.03       28.94      1.74 o 
  -4   3  19       20.87       19.19      1.61 o 
  -3   3  19      238.27      231.99      5.30 o 
  -2   3  19       32.27       32.25      1.73 o 
  -1   3  19       30.46       39.45      1.42 o 
   0   3  19        4.14        5.14      0.65 o 
   1   3  19      160.06      168.83      3.59 o 
   2   3  19        0.04        0.00      0.69 o 
   3   3  19        5.84        7.90      0.98 o 
   4   3  19       49.40       44.30      3.61 o 
   5   3  19        9.10        4.93      1.17 o 
  -6   4  19        0.25        0.70      1.16 o 
  -5   4  19        0.03        0.00      1.00 o 
  -4   4  19       63.21       60.66      2.38 o 
  -3   4  19        6.65        6.58      1.06 o 
  -2   4  19       80.47       75.34      2.83 o 
  -1   4  19        0.70        0.00      0.77 o 
   0   4  19      170.18      163.49      4.24 o 
   1   4  19      297.13      283.56      6.29 o 
   2   4  19        7.85        8.80      0.94 o 
   3   4  19        7.22        5.32      0.94 o 
   4   4  19        0.69        0.00      0.80 o 
  -5   5  19        0.19        1.19      1.19 o 
  -4   5  19      111.66      113.43      3.83 o 
  -3   5  19       32.96       31.52      1.90 o 
  -2   5  19      105.62      108.22      3.55 o 
  -1   5  19        7.47        8.61      1.05 o 
   0   5  19       27.31       34.57      1.63 o 
   1   5  19        1.57        3.58      0.93 o 
   2   5  19       71.20       73.05      2.51 o 
   3   5  19        2.38        4.69      1.08 o 
  -3   6  19       20.37       23.08      1.71 o 
  -2   6  19        0.02        0.00      0.82 o 
  -1   6  19       11.96       13.69      1.19 o 
   0   6  19        7.73        7.01      1.03 o 
   1   6  19        1.90        1.14      0.93 o 
  -6   0  20       89.67       96.95      4.67 o 
  -4   0  20       42.99       40.61      2.04 o 
  -2   0  20      299.11      307.75      7.34 o 
   0   0  20       61.56       71.35      2.31 o 
   2   0  20      124.69      130.58      4.57 o 
   4   0  20       60.12       66.72      3.43 o 
  -7   1  20        2.09        1.99      1.50 o 
  -6   1  20       32.26       27.30      1.63 o 
  -5   1  20       89.32       78.57      2.52 o 
  -4   1  20       92.84       77.08      2.00 o 
  -3   1  20      317.12      296.77      5.58 o 
  -2   1  20      202.98      184.79      3.48 o 
  -1   1  20      183.58      182.64      3.29 o 
   0   1  20      195.33      198.36      4.25 o 
   1   1  20       15.54       16.57      1.02 o 
   2   1  20       61.15       68.81      2.01 o 
   3   1  20        2.53        3.32      1.14 o 
   4   1  20       43.66       48.18      3.14 o 
   5   1  20       17.13       10.48      1.52 o 
  -7   2  20        0.24        1.31      1.27 o 
  -6   2  20        6.97        6.87      1.31 o 
  -5   2  20       64.76       51.98      1.86 o 
  -4   2  20       19.54       21.04      1.26 o 
  -3   2  20       34.21       36.71      1.46 o 
  -2   2  20      206.74      202.86      3.99 o 
  -1   2  20       39.49       41.99      1.32 o 
   0   2  20       75.12       75.29      1.97 o 
   1   2  20       33.04       33.44      1.48 o 
   2   2  20      143.85      135.76      3.36 o 
   3   2  20       38.43       40.95      2.78 o 
   4   2  20        8.42        6.42      1.14 o 
  -6   3  20       20.47       23.21      1.82 o 
  -5   3  20       16.22       12.20      1.34 o 
  -4   3  20        0.12        0.20      0.82 o 
  -3   3  20       37.53       38.07      1.70 o 
  -2   3  20      161.44      150.10      3.49 o 
  -1   3  20      176.24      183.41      4.03 o 
   0   3  20        0.20        0.12      0.59 o 
   1   3  20        0.31        1.82      0.68 o 
   2   3  20       21.43       15.47      1.15 o 
   3   3  20       52.75       53.53      2.22 o 
   4   3  20       32.64       25.25      2.75 o 
  -5   4  20        4.96        3.58      1.33 o 
  -4   4  20       53.83       51.08      2.46 o 
  -3   4  20       73.70       74.45      2.83 o 
  -2   4  20       39.41       35.66      2.28 o 
  -1   4  20        2.73        1.87      0.82 o 
   0   4  20       11.91       12.01      1.12 o 
   1   4  20        0.98        4.62      0.91 o 
   2   4  20        2.25        3.25      0.98 o 
   3   4  20        1.09        1.76      1.34 o 
  -4   5  20       59.10       58.57      3.17 o 
  -3   5  20       72.41       84.08      3.08 o 
  -2   5  20       26.79       30.99      2.06 o 
  -1   5  20       15.28       18.36      1.49 o 
   0   5  20        0.24        0.00      0.82 o 
   1   5  20       28.18       23.27      1.48 o 
   2   5  20        0.15        0.03      0.88 o 
  -2   6  20       24.22       30.67      2.05 o 
  -1   6  20       58.42       56.27      2.17 o 
   0   6  20        6.67        5.73      1.17 o 
  -5   0  21      102.93      107.13      4.07 o 
  -3   0  21      110.68      105.15      3.44 o 
  -1   0  21       43.85       39.24      1.72 o 
   1   0  21      612.30      593.23     15.97 o 
   3   0  21      352.53      369.85     12.02 o 
  -6   1  21       15.17       13.44      1.27 o 
  -5   1  21       11.66       11.02      1.13 o 
  -4   1  21        0.22        0.00      0.66 o 
  -3   1  21       43.51       46.60      1.51 o 
  -2   1  21       78.69       76.06      1.93 o 
  -1   1  21       20.56       25.71      1.23 o 
   0   1  21       65.00       59.22      1.66 o 
   1   1  21       48.40       50.32      1.77 o 
   2   1  21       20.92       22.90      1.35 o 
   3   1  21       34.70       33.16      1.77 o 
   4   1  21        0.10        0.23      1.09 o 
  -6   2  21       37.11       36.62      2.24 o 
  -5   2  21        4.78        1.38      0.96 o 
  -4   2  21      115.84      118.71      2.94 o 
  -3   2  21       38.64       51.51      1.72 o 
  -2   2  21        7.96        8.84      0.89 o 
  -1   2  21       55.20       43.34      1.48 o 
   0   2  21       31.28       34.67      1.34 o 
   1   2  21        0.00        0.79      0.72 o 
   2   2  21       33.86       40.07      1.73 o 
   3   2  21        0.46        0.49      1.10 o 
   4   2  21       20.90       20.35      1.48 o 
  -6   3  21        0.42        0.00      1.09 o 
  -5   3  21        1.25        0.00      0.95 o 
  -4   3  21       40.95       42.75      2.16 o 
  -3   3  21      112.77      108.37      3.02 o 
  -2   3  21       18.61       20.23      1.17 o 
  -1   3  21       63.63       65.57      1.95 o 
   0   3  21       51.84       54.35      1.60 o 
   1   3  21       36.80       39.03      1.78 o 
   2   3  21        4.47        6.77      1.06 o 
   3   3  21       21.79       17.64      1.43 o 
  -5   4  21       58.44       59.86      2.83 o 
  -4   4  21       32.76       36.12      2.49 o 
  -3   4  21      150.46      155.93      4.79 o 
  -2   4  21       39.02       36.59      2.60 o 
  -1   4  21      213.27      204.92      5.80 o 
   0   4  21        1.88        0.85      0.85 o 
   1   4  21      233.60      232.85      5.83 o 
   2   4  21        0.44        1.17      0.99 o 
   3   4  21       52.99       53.01      2.46 o 
  -4   5  21       10.73       16.46      1.62 o 
  -3   5  21       47.35       54.14      2.53 o 
  -2   5  21        5.12        6.07      1.15 o 
  -1   5  21        7.06        9.36      1.08 o 
   0   5  21        0.03        0.00      0.93 o 
   1   5  21       24.95       33.58      2.25 o 
  -6   0  22       26.73       45.79      5.95 o 
  -4   0  22        2.84        0.00      1.00 o 
  -2   0  22      151.59      157.30      5.18 o 
   0   0  22        7.10        6.02      1.22 o 
   2   0  22      422.90      408.79     19.86 o 
   4   0  22      207.78      217.07      8.59 o 
  -6   1  22       20.74       23.13      2.08 o 
  -5   1  22       25.45       19.40      1.79 o 
  -4   1  22       50.69       45.82      1.95 o 
  -3   1  22        5.19        6.80      0.82 o 
  -2   1  22       12.12       10.48      0.87 o 
  -1   1  22        8.25        7.36      0.81 o 
   0   1  22      132.99      129.31      2.80 o 
   1   1  22       44.94       47.98      2.00 o 
   2   1  22      158.98      168.53      4.04 o 
   3   1  22        2.27        3.17      1.01 o 
   4   1  22       57.28       48.92      4.13 o 
  -6   2  22        0.58        0.00      1.05 o 
  -5   2  22       24.55       28.24      2.08 o 
  -4   2  22       25.90       18.10      1.29 o 
  -3   2  22      474.17      475.52     10.52 o 
  -2   2  22       38.96       33.93      3.21 o 
  -1   2  22      121.99      129.97      3.12 o 
   0   2  22        6.11       10.14      0.89 o 
   1   2  22      134.38      148.77      3.37 o 
   2   2  22        3.14        4.17      0.95 o 
   3   2  22       63.58       69.90      2.51 o 
  -5   3  22        5.77        4.35      1.23 o 
  -4   3  22      100.33       97.05      3.20 o 
  -3   3  22       14.47       13.80      1.28 o 
  -2   3  22        0.01        0.00      0.81 o 
  -1   3  22        8.39        8.79      0.92 o 
   0   3  22       93.00       98.10      2.73 o 
   1   3  22       55.79       55.67      2.00 o 
   2   3  22        0.09        0.87      0.96 o 
   3   3  22        0.54        0.00      0.98 o 
  -4   4  22      129.29      144.89      4.70 o 
  -3   4  22       48.68       62.93      2.93 o 
  -2   4  22       62.38       61.79      2.57 o 
  -1   4  22        3.94        3.01      1.05 o 
   0   4  22       19.84       27.29      2.02 o 
   1   4  22        0.30        2.52      1.06 o 
   2   4  22       67.16       78.29      3.03 o 
  -2   5  22       15.08       15.40      1.49 o 
  -1   5  22       39.04       35.34      2.54 o 
   0   5  22        6.31        6.95      1.05 o 
  -5   0  23        4.33        7.83      2.30 o 
  -3   0  23        6.76        7.64      1.79 o 
  -1   0  23      129.08      125.79      4.42 o 
   1   0  23      170.23      171.98      5.74 o 
   3   0  23        7.83       10.98      2.13 o 
  -5   1  23        0.43        0.00      0.89 o 
  -4   1  23       13.49       14.75      1.31 o 
  -3   1  23       22.05       22.37      1.43 o 
  -2   1  23        0.01        0.14      0.71 o 
  -1   1  23        0.03        0.00      0.65 o 
   0   1  23        9.74       10.94      1.08 o 
   1   1  23       75.04       79.96      2.56 o 
   2   1  23        1.36        2.50      0.93 o 
   3   1  23       14.26       15.66      1.47 o 
  -5   2  23        0.03        0.30      1.11 o 
  -4   2  23        7.76        9.18      1.37 o 
  -3   2  23       48.24       66.17      2.21 o 
  -2   2  23       65.75       66.39      2.09 o 
  -1   2  23        0.33        0.25      0.73 o 
   0   2  23       47.06       50.51      1.81 o 
   1   2  23      107.31      117.64      3.29 o 
   2   2  23       72.61       82.56      2.87 o 
   3   2  23       17.15       18.88      1.55 o 
  -4   3  23       10.63       10.83      1.28 o 
  -3   3  23        2.48        3.01      1.00 o 
  -2   3  23        2.43        1.69      1.07 o 
  -1   3  23        3.14        1.21      1.03 o 
   0   3  23       32.09       33.44      1.78 o 
   1   3  23       49.98       54.99      2.26 o 
   2   3  23        9.76        9.87      1.31 o 
  -3   4  23       43.26       45.03      2.33 o 
  -2   4  23        3.16        3.18      1.10 o 
  -1   4  23       43.66       46.14      2.22 o 
   0   4  23       23.50       20.72      1.72 o 
   1   4  23        4.64        7.00      1.27 o 
  -4   0  24        3.49        4.79      1.69 o 
  -2   0  24      134.56      141.33      4.90 o 
   0   0  24        4.25        1.02      1.20 o 
   2   0  24       33.71       38.64      3.86 o 
  -5   1  24       15.46       14.49      1.49 o 
  -4   1  24        0.20        0.00      0.90 o 
  -3   1  24      125.62      125.74      3.51 o 
  -2   1  24        5.14        6.79      1.12 o 
  -1   1  24       38.05       39.91      1.91 o 
   0   1  24        5.44        2.96      0.88 o 
   1   1  24       93.62       98.99      3.07 o 
   2   1  24        6.69        7.63      1.22 o 
  -4   2  24       16.58       15.66      1.62 o 
  -3   2  24      212.70      209.13      5.57 o 
  -2   2  24        4.99        2.11      0.95 o 
  -1   2  24       43.53       40.70      1.80 o 
   0   2  24        3.91        1.61      0.93 o 
   1   2  24       54.05       62.90      2.46 o 
   2   2  24        0.50        0.66      1.01 o 
  -3   3  24        9.79        8.17      1.22 o 
  -2   3  24        6.99        4.89      1.23 o 
  -1   3  24       31.10       27.86      1.84 o 
   0   3  24       10.21       11.91      1.48 o 
   1   3  24       48.26       52.77      2.51 o 
  -1   4  24        2.25        0.47      1.05 o 
  -3   0  25        6.11        6.75      1.58 o 
  -1   0  25       66.43       66.69      3.01 o 
   1   0  25       17.06       15.70      2.16 o 
  -4   1  25       27.66       29.49      2.54 o 
  -3   1  25       79.80       95.01      4.22 o 
  -2   1  25       14.47       13.95      1.35 o 
  -1   1  25        4.69        3.51      1.00 o 
   0   1  25        3.93        4.68      1.14 o 
   1   1  25       43.56       50.23      2.13 o 
  -3   2  25        4.11        4.07      1.17 o 
  -2   2  25        1.96        2.95      1.05 o 
  -1   2  25        1.03        0.00      0.87 o 
   0   2  25       22.20       20.80      1.44 o 
   1   2  25       10.98       15.09      1.49 o 
  -2   3  25        1.84        1.40      1.11 o 
  -1   3  25       43.30       49.53      2.51 o 
  -2   0  26       39.49       40.60      3.02 o 
   0   0  26        1.73        2.06      1.46 o 
  -2   1  26       38.94       48.13      2.21 o 
  -1   1  26        6.69        9.36      1.31 o 
   0   1  26        9.71       14.17      1.49 o 
                                                 
